# Supplementary material for: Data on tree height and diameter for Pinus kesiya in Zambia
Source: Data Brief. 2019 Aug 5;25:104199. doi: 10.1016/j.dib.2019.104199 (PMC6702408; doi:10.1016/j.dib.2019.104199)
Supplement: Supplementary file 1 [file mmc1.csv]

Country	Region	site	species	dbh	ht	Category
Zambia	Copperbelt	Chati	Pinus kesiya	7	13	firstrot
Zambia	Copperbelt	Chati	Pinus kesiya	8	14	firstrot
Zambia	Copperbelt	Chati	Pinus kesiya	10	13	firstrot
Zambia	Copperbelt	Chati	Pinus kesiya	10	15	firstrot
Zambia	Copperbelt	Chati	Pinus kesiya	10	12	firstrot
Zambia	Copperbelt	Chati	Pinus kesiya	14	17	firstrot
Zambia	Copperbelt	Chati	Pinus kesiya	14	19	firstrot
Zambia	Copperbelt	Chati	Pinus kesiya	14	16	firstrot
Zambia	Copperbelt	Chati	Pinus kesiya	15	14	firstrot
Zambia	Copperbelt	Chati	Pinus kesiya	16	13	firstrot
Zambia	Copperbelt	Chati	Pinus kesiya	16	27	firstrot
Zambia	Copperbelt	Chati	Pinus kesiya	16	16	firstrot
Zambia	Copperbelt	Chati	Pinus kesiya	17	25	firstrot
Zambia	Copperbelt	Chati	Pinus kesiya	18	18	firstrot
Zambia	Copperbelt	Chati	Pinus kesiya	19	26	firstrot
Zambia	Copperbelt	Chati	Pinus kesiya	19	24	firstrot
Zambia	Copperbelt	Chati	Pinus kesiya	19	26	firstrot
Zambia	Copperbelt	Chati	Pinus kesiya	20	28	firstrot
Zambia	Copperbelt	Chati	Pinus kesiya	20	29	firstrot
Zambia	Copperbelt	Chati	Pinus kesiya	21	28	firstrot
Zambia	Copperbelt	Chati	Pinus kesiya	21	28	firstrot
Zambia	Copperbelt	Chati	Pinus kesiya	21	27	firstrot
Zambia	Copperbelt	Chati	Pinus kesiya	21	23	firstrot
Zambia	Copperbelt	Chati	Pinus kesiya	22	25	firstrot
Zambia	Copperbelt	Chati	Pinus kesiya	22	18	firstrot
Zambia	Copperbelt	Chati	Pinus kesiya	23	26	firstrot
Zambia	Copperbelt	Chati	Pinus kesiya	23	27	firstrot
Zambia	Copperbelt	Chati	Pinus kesiya	23	19	firstrot
Zambia	Copperbelt	Chati	Pinus kesiya	24	26	firstrot
Zambia	Copperbelt	Chati	Pinus kesiya	24	27	firstrot
Zambia	Copperbelt	Chati	Pinus kesiya	24	28	firstrot
Zambia	Copperbelt	Chati	Pinus kesiya	24	26	firstrot
Zambia	Copperbelt	Chati	Pinus kesiya	24	21	firstrot
Zambia	Copperbelt	Chati	Pinus kesiya	24	19	firstrot
Zambia	Copperbelt	Chati	Pinus kesiya	24	21	firstrot
Zambia	Copperbelt	Chati	Pinus kesiya	25	28	firstrot
Zambia	Copperbelt	Chati	Pinus kesiya	25	28	firstrot
Zambia	Copperbelt	Chati	Pinus kesiya	26	29	firstrot
Zambia	Copperbelt	Chati	Pinus kesiya	26	29	firstrot
Zambia	Copperbelt	Chati	Pinus kesiya	27	28	firstrot
Zambia	Copperbelt	Chati	Pinus kesiya	27	39	firstrot
Zambia	Copperbelt	Chati	Pinus kesiya	27	24	firstrot
Zambia	Copperbelt	Chati	Pinus kesiya	28	30	firstrot
Zambia	Copperbelt	Chati	Pinus kesiya	28	24	firstrot
Zambia	Copperbelt	Chati	Pinus kesiya	29	30	firstrot
Zambia	Copperbelt	Chati	Pinus kesiya	30	32	firstrot
Zambia	Copperbelt	Chati	Pinus kesiya	30	24	firstrot
Zambia	Copperbelt	Chati	Pinus kesiya	30	26	firstrot
Zambia	Copperbelt	Chati	Pinus kesiya	31	30	firstrot
Zambia	Copperbelt	Chati	Pinus kesiya	31	30	firstrot
Zambia	Copperbelt	Chati	Pinus kesiya	31	29	firstrot
Zambia	Copperbelt	Chati	Pinus kesiya	32	25	firstrot
Zambia	Copperbelt	Chati	Pinus kesiya	33	30	firstrot
Zambia	Copperbelt	Chati	Pinus kesiya	36	25	firstrot
Zambia	Copperbelt	Chati	Pinus kesiya	37	26	firstrot
Zambia	Copperbelt	Chati	Pinus kesiya	38	26	firstrot
Zambia	Copperbelt	Chati	Pinus kesiya	39	26	firstrot
Zambia	Copperbelt	Chati	Pinus kesiya	16	18	firstrot
Zambia	Copperbelt	Chati	Pinus kesiya	16	27	firstrot
Zambia	Copperbelt	Chati	Pinus kesiya	20	27	firstrot
Zambia	Copperbelt	Chati	Pinus kesiya	20	28	firstrot
Zambia	Copperbelt	Chati	Pinus kesiya	21	30	firstrot
Zambia	Copperbelt	Chati	Pinus kesiya	21	30	firstrot
Zambia	Copperbelt	Chati	Pinus kesiya	22	27	firstrot
Zambia	Copperbelt	Chati	Pinus kesiya	22	27	firstrot
Zambia	Copperbelt	Chati	Pinus kesiya	23	30	firstrot
Zambia	Copperbelt	Chati	Pinus kesiya	25	30	firstrot
Zambia	Copperbelt	Chati	Pinus kesiya	25	30	firstrot
Zambia	Copperbelt	Chati	Pinus kesiya	26	30	firstrot
Zambia	Copperbelt	Chati	Pinus kesiya	27	30	firstrot
Zambia	Copperbelt	Chati	Pinus kesiya	27	30	firstrot
Zambia	Copperbelt	Chati	Pinus kesiya	28	27	firstrot
Zambia	Copperbelt	Chati	Pinus kesiya	28	30	firstrot
Zambia	Copperbelt	Chati	Pinus kesiya	29	32	firstrot
Zambia	Copperbelt	Chati	Pinus kesiya	30	30	firstrot
Zambia	Copperbelt	Chati	Pinus kesiya	30	37	firstrot
Zambia	Copperbelt	Chati	Pinus kesiya	30	22	firstrot
Zambia	Copperbelt	Chati	Pinus kesiya	31	34	firstrot
Zambia	Copperbelt	Chati	Pinus kesiya	36	32	firstrot
Zambia	Copperbelt	Chati	Pinus kesiya	10	12	firstrot
Zambia	Copperbelt	Chati	Pinus kesiya	10	12	firstrot
Zambia	Copperbelt	Chati	Pinus kesiya	12	10	firstrot
Zambia	Copperbelt	Chati	Pinus kesiya	12	15	firstrot
Zambia	Copperbelt	Chati	Pinus kesiya	14	12	firstrot
Zambia	Copperbelt	Chati	Pinus kesiya	15	18	firstrot
Zambia	Copperbelt	Chati	Pinus kesiya	16	15	firstrot
Zambia	Copperbelt	Chati	Pinus kesiya	16	18	firstrot
Zambia	Copperbelt	Chati	Pinus kesiya	16	21	firstrot
Zambia	Copperbelt	Chati	Pinus kesiya	16	20	firstrot
Zambia	Copperbelt	Chati	Pinus kesiya	17	14	firstrot
Zambia	Copperbelt	Chati	Pinus kesiya	17	19	firstrot
Zambia	Copperbelt	Chati	Pinus kesiya	17	19	firstrot
Zambia	Copperbelt	Chati	Pinus kesiya	17	19	firstrot
Zambia	Copperbelt	Chati	Pinus kesiya	18	18	firstrot
Zambia	Copperbelt	Chati	Pinus kesiya	18	20	firstrot
Zambia	Copperbelt	Chati	Pinus kesiya	18	14	firstrot
Zambia	Copperbelt	Chati	Pinus kesiya	18	24	firstrot
Zambia	Copperbelt	Chati	Pinus kesiya	18	22	firstrot
Zambia	Copperbelt	Chati	Pinus kesiya	18	20	firstrot
Zambia	Copperbelt	Chati	Pinus kesiya	19	17	firstrot
Zambia	Copperbelt	Chati	Pinus kesiya	20	16	firstrot
Zambia	Copperbelt	Chati	Pinus kesiya	20	14	firstrot
Zambia	Copperbelt	Chati	Pinus kesiya	20	16	firstrot
Zambia	Copperbelt	Chati	Pinus kesiya	20	17	firstrot
Zambia	Copperbelt	Chati	Pinus kesiya	20	25	firstrot
Zambia	Copperbelt	Chati	Pinus kesiya	20	25	firstrot
Zambia	Copperbelt	Chati	Pinus kesiya	20	20	firstrot
Zambia	Copperbelt	Chati	Pinus kesiya	20	26	firstrot
Zambia	Copperbelt	Chati	Pinus kesiya	22	17	firstrot
Zambia	Copperbelt	Chati	Pinus kesiya	22	19	firstrot
Zambia	Copperbelt	Chati	Pinus kesiya	22	26	firstrot
Zambia	Copperbelt	Chati	Pinus kesiya	22	25	firstrot
Zambia	Copperbelt	Chati	Pinus kesiya	22	25	firstrot
Zambia	Copperbelt	Chati	Pinus kesiya	22	24	firstrot
Zambia	Copperbelt	Chati	Pinus kesiya	23	24	firstrot
Zambia	Copperbelt	Chati	Pinus kesiya	24	24	firstrot
Zambia	Copperbelt	Chati	Pinus kesiya	24	21	firstrot
Zambia	Copperbelt	Chati	Pinus kesiya	24	22	firstrot
Zambia	Copperbelt	Chati	Pinus kesiya	24	24	firstrot
Zambia	Copperbelt	Chati	Pinus kesiya	24	16	firstrot
Zambia	Copperbelt	Chati	Pinus kesiya	24	17	firstrot
Zambia	Copperbelt	Chati	Pinus kesiya	24	26	firstrot
Zambia	Copperbelt	Chati	Pinus kesiya	24	26	firstrot
Zambia	Copperbelt	Chati	Pinus kesiya	24	22	firstrot
Zambia	Copperbelt	Chati	Pinus kesiya	26	23	firstrot
Zambia	Copperbelt	Chati	Pinus kesiya	26	13	firstrot
Zambia	Copperbelt	Chati	Pinus kesiya	26	22	firstrot
Zambia	Copperbelt	Chati	Pinus kesiya	26	20	firstrot
Zambia	Copperbelt	Chati	Pinus kesiya	26	25	firstrot
Zambia	Copperbelt	Chati	Pinus kesiya	26	28	firstrot
Zambia	Copperbelt	Chati	Pinus kesiya	26	27	firstrot
Zambia	Copperbelt	Chati	Pinus kesiya	26	28	firstrot
Zambia	Copperbelt	Chati	Pinus kesiya	26	18	firstrot
Zambia	Copperbelt	Chati	Pinus kesiya	26	15	firstrot
Zambia	Copperbelt	Chati	Pinus kesiya	26	25	firstrot
Zambia	Copperbelt	Chati	Pinus kesiya	26	27	firstrot
Zambia	Copperbelt	Chati	Pinus kesiya	28	20	firstrot
Zambia	Copperbelt	Chati	Pinus kesiya	28	20	firstrot
Zambia	Copperbelt	Chati	Pinus kesiya	28	22	firstrot
Zambia	Copperbelt	Chati	Pinus kesiya	28	25	firstrot
Zambia	Copperbelt	Chati	Pinus kesiya	28	24	firstrot
Zambia	Copperbelt	Chati	Pinus kesiya	28	24	firstrot
Zambia	Copperbelt	Chati	Pinus kesiya	28	29	firstrot
Zambia	Copperbelt	Chati	Pinus kesiya	28	30	firstrot
Zambia	Copperbelt	Chati	Pinus kesiya	28	30	firstrot
Zambia	Copperbelt	Chati	Pinus kesiya	28	33	firstrot
Zambia	Copperbelt	Chati	Pinus kesiya	28	28	firstrot
Zambia	Copperbelt	Chati	Pinus kesiya	28	24	firstrot
Zambia	Copperbelt	Chati	Pinus kesiya	29	26	firstrot
Zambia	Copperbelt	Chati	Pinus kesiya	29	28	firstrot
Zambia	Copperbelt	Chati	Pinus kesiya	30	33	firstrot
Zambia	Copperbelt	Chati	Pinus kesiya	30	22	firstrot
Zambia	Copperbelt	Chati	Pinus kesiya	30	22	firstrot
Zambia	Copperbelt	Chati	Pinus kesiya	30	24	firstrot
Zambia	Copperbelt	Chati	Pinus kesiya	30	28	firstrot
Zambia	Copperbelt	Chati	Pinus kesiya	30	18	firstrot
Zambia	Copperbelt	Chati	Pinus kesiya	30	27	firstrot
Zambia	Copperbelt	Chati	Pinus kesiya	30	26	firstrot
Zambia	Copperbelt	Chati	Pinus kesiya	30	30	firstrot
Zambia	Copperbelt	Chati	Pinus kesiya	30	29	firstrot
Zambia	Copperbelt	Chati	Pinus kesiya	30	30	firstrot
Zambia	Copperbelt	Chati	Pinus kesiya	30	30	firstrot
Zambia	Copperbelt	Chati	Pinus kesiya	30	26	firstrot
Zambia	Copperbelt	Chati	Pinus kesiya	30	22	firstrot
Zambia	Copperbelt	Chati	Pinus kesiya	32	25	firstrot
Zambia	Copperbelt	Chati	Pinus kesiya	32	22	firstrot
Zambia	Copperbelt	Chati	Pinus kesiya	32	24	firstrot
Zambia	Copperbelt	Chati	Pinus kesiya	32	24	firstrot
Zambia	Copperbelt	Chati	Pinus kesiya	32	30	firstrot
Zambia	Copperbelt	Chati	Pinus kesiya	32	27	firstrot
Zambia	Copperbelt	Chati	Pinus kesiya	32	15	firstrot
Zambia	Copperbelt	Chati	Pinus kesiya	32	25	firstrot
Zambia	Copperbelt	Chati	Pinus kesiya	33	30	firstrot
Zambia	Copperbelt	Chati	Pinus kesiya	34	22	firstrot
Zambia	Copperbelt	Chati	Pinus kesiya	34	26	firstrot
Zambia	Copperbelt	Chati	Pinus kesiya	34	20	firstrot
Zambia	Copperbelt	Chati	Pinus kesiya	34	25	firstrot
Zambia	Copperbelt	Chati	Pinus kesiya	34	32	firstrot
Zambia	Copperbelt	Chati	Pinus kesiya	34	27	firstrot
Zambia	Copperbelt	Chati	Pinus kesiya	34	27	firstrot
Zambia	Copperbelt	Chati	Pinus kesiya	34	28	firstrot
Zambia	Copperbelt	Chati	Pinus kesiya	35	24	firstrot
Zambia	Copperbelt	Chati	Pinus kesiya	36	24	firstrot
Zambia	Copperbelt	Chati	Pinus kesiya	36	31	firstrot
Zambia	Copperbelt	Chati	Pinus kesiya	36	30	firstrot
Zambia	Copperbelt	Chati	Pinus kesiya	37	28	firstrot
Zambia	Copperbelt	Chati	Pinus kesiya	38	20	firstrot
Zambia	Copperbelt	Chati	Pinus kesiya	38	25	firstrot
Zambia	Copperbelt	Chati	Pinus kesiya	38	22	firstrot
Zambia	Copperbelt	Chati	Pinus kesiya	38	26	firstrot
Zambia	Copperbelt	Chati	Pinus kesiya	38	18	firstrot
Zambia	Copperbelt	Chati	Pinus kesiya	38	25	firstrot
Zambia	Copperbelt	Chati	Pinus kesiya	39	29	firstrot
Zambia	Copperbelt	Chati	Pinus kesiya	40	17	firstrot
Zambia	Copperbelt	Chati	Pinus kesiya	40	31	firstrot
Zambia	Copperbelt	Chati	Pinus kesiya	42	23	firstrot
Zambia	Copperbelt	Chati	Pinus kesiya	43	24	firstrot
Zambia	Copperbelt	Chati	Pinus kesiya	44	30	firstrot
Zambia	Copperbelt	Chati	Pinus kesiya	44	25	firstrot
Zambia	Copperbelt	Chati	Pinus kesiya	44	16	firstrot
Zambia	Copperbelt	Chati	Pinus kesiya	44	20	firstrot
Zambia	Copperbelt	Chati	Pinus kesiya	44	25	firstrot
Zambia	Copperbelt	Chati	Pinus kesiya	44	22	firstrot
Zambia	Copperbelt	Chati	Pinus kesiya	44	27	firstrot
Zambia	Copperbelt	Chati	Pinus kesiya	45	24	firstrot
Zambia	Copperbelt	Chati	Pinus kesiya	46	24	firstrot
Zambia	Copperbelt	Chati	Pinus kesiya	47	24	firstrot
Zambia	Copperbelt	Chati	Pinus kesiya	50	23	firstrot
Zambia	Copperbelt	Chati	Pinus kesiya	50	20	firstrot
Zambia	Copperbelt	Chati	Pinus kesiya	15	27	firstrot
Zambia	Copperbelt	Chati	Pinus kesiya	15	26	firstrot
Zambia	Copperbelt	Chati	Pinus kesiya	16	20	firstrot
Zambia	Copperbelt	Chati	Pinus kesiya	16	15	firstrot
Zambia	Copperbelt	Chati	Pinus kesiya	16	14	firstrot
Zambia	Copperbelt	Chati	Pinus kesiya	17	30	firstrot
Zambia	Copperbelt	Chati	Pinus kesiya	18	20	firstrot
Zambia	Copperbelt	Chati	Pinus kesiya	20	26	firstrot
Zambia	Copperbelt	Chati	Pinus kesiya	20	30	firstrot
Zambia	Copperbelt	Chati	Pinus kesiya	20	31	firstrot
Zambia	Copperbelt	Chati	Pinus kesiya	20	20	firstrot
Zambia	Copperbelt	Chati	Pinus kesiya	21	25	firstrot
Zambia	Copperbelt	Chati	Pinus kesiya	21	15	firstrot
Zambia	Copperbelt	Chati	Pinus kesiya	22	32	firstrot
Zambia	Copperbelt	Chati	Pinus kesiya	23	29	firstrot
Zambia	Copperbelt	Chati	Pinus kesiya	24	29	firstrot
Zambia	Copperbelt	Chati	Pinus kesiya	24	26	firstrot
Zambia	Copperbelt	Chati	Pinus kesiya	24	28	firstrot
Zambia	Copperbelt	Chati	Pinus kesiya	24	18	firstrot
Zambia	Copperbelt	Chati	Pinus kesiya	24	18	firstrot
Zambia	Copperbelt	Chati	Pinus kesiya	25	30	firstrot
Zambia	Copperbelt	Chati	Pinus kesiya	25	30	firstrot
Zambia	Copperbelt	Chati	Pinus kesiya	26	27	firstrot
Zambia	Copperbelt	Chati	Pinus kesiya	26	24	firstrot
Zambia	Copperbelt	Chati	Pinus kesiya	26	22	firstrot
Zambia	Copperbelt	Chati	Pinus kesiya	26	32	firstrot
Zambia	Copperbelt	Chati	Pinus kesiya	27	37	firstrot
Zambia	Copperbelt	Chati	Pinus kesiya	27	30	firstrot
Zambia	Copperbelt	Chati	Pinus kesiya	28	29	firstrot
Zambia	Copperbelt	Chati	Pinus kesiya	28	31	firstrot
Zambia	Copperbelt	Chati	Pinus kesiya	28	32	firstrot
Zambia	Copperbelt	Chati	Pinus kesiya	28	20	firstrot
Zambia	Copperbelt	Chati	Pinus kesiya	28	27	firstrot
Zambia	Copperbelt	Chati	Pinus kesiya	28	28	firstrot
Zambia	Copperbelt	Chati	Pinus kesiya	30	30	firstrot
Zambia	Copperbelt	Chati	Pinus kesiya	30	24	firstrot
Zambia	Copperbelt	Chati	Pinus kesiya	30	29	firstrot
Zambia	Copperbelt	Chati	Pinus kesiya	30	18	firstrot
Zambia	Copperbelt	Chati	Pinus kesiya	30	20	firstrot
Zambia	Copperbelt	Chati	Pinus kesiya	30	32	firstrot
Zambia	Copperbelt	Chati	Pinus kesiya	31	28	firstrot
Zambia	Copperbelt	Chati	Pinus kesiya	32	25	firstrot
Zambia	Copperbelt	Chati	Pinus kesiya	32	24	firstrot
Zambia	Copperbelt	Chati	Pinus kesiya	32	35	firstrot
Zambia	Copperbelt	Chati	Pinus kesiya	32	32	firstrot
Zambia	Copperbelt	Chati	Pinus kesiya	32	18	firstrot
Zambia	Copperbelt	Chati	Pinus kesiya	32	22	firstrot
Zambia	Copperbelt	Chati	Pinus kesiya	32	27	firstrot
Zambia	Copperbelt	Chati	Pinus kesiya	34	27	firstrot
Zambia	Copperbelt	Chati	Pinus kesiya	34	33	firstrot
Zambia	Copperbelt	Chati	Pinus kesiya	34	32	firstrot
Zambia	Copperbelt	Chati	Pinus kesiya	34	30	firstrot
Zambia	Copperbelt	Chati	Pinus kesiya	35	30	firstrot
Zambia	Copperbelt	Chati	Pinus kesiya	35	31	firstrot
Zambia	Copperbelt	Chati	Pinus kesiya	35	34	firstrot
Zambia	Copperbelt	Chati	Pinus kesiya	35	33	firstrot
Zambia	Copperbelt	Chati	Pinus kesiya	36	25	firstrot
Zambia	Copperbelt	Chati	Pinus kesiya	36	29	firstrot
Zambia	Copperbelt	Chati	Pinus kesiya	36	32	firstrot
Zambia	Copperbelt	Chati	Pinus kesiya	36	22	firstrot
Zambia	Copperbelt	Chati	Pinus kesiya	37	32	firstrot
Zambia	Copperbelt	Chati	Pinus kesiya	38	18	firstrot
Zambia	Copperbelt	Chati	Pinus kesiya	38	26	firstrot
Zambia	Copperbelt	Chati	Pinus kesiya	39	35	firstrot
Zambia	Copperbelt	Chati	Pinus kesiya	39	30	firstrot
Zambia	Copperbelt	Chati	Pinus kesiya	40	32	firstrot
Zambia	Copperbelt	Chati	Pinus kesiya	40	31	firstrot
Zambia	Copperbelt	Chati	Pinus kesiya	42	34	firstrot
Zambia	Copperbelt	Chati	Pinus kesiya	43	33	firstrot
Zambia	Copperbelt	Chati	Pinus kesiya	43	29	firstrot
Zambia	Copperbelt	Chati	Pinus kesiya	43	32	firstrot
Zambia	Copperbelt	Chati	Pinus kesiya	45	34	firstrot
Zambia	Copperbelt	Chati	Pinus kesiya	45	32	firstrot
Zambia	Copperbelt	Chati	Pinus kesiya	6	8	firstrot
Zambia	Copperbelt	Chati	Pinus kesiya	8	12	firstrot
Zambia	Copperbelt	Chati	Pinus kesiya	8	10	firstrot
Zambia	Copperbelt	Chati	Pinus kesiya	8	10	firstrot
Zambia	Copperbelt	Chati	Pinus kesiya	10	12	firstrot
Zambia	Copperbelt	Chati	Pinus kesiya	10	12	firstrot
Zambia	Copperbelt	Chati	Pinus kesiya	10	8	firstrot
Zambia	Copperbelt	Chati	Pinus kesiya	12	18	firstrot
Zambia	Copperbelt	Chati	Pinus kesiya	12	16	firstrot
Zambia	Copperbelt	Chati	Pinus kesiya	12	14	firstrot
Zambia	Copperbelt	Chati	Pinus kesiya	12	12	firstrot
Zambia	Copperbelt	Chati	Pinus kesiya	12	16	firstrot
Zambia	Copperbelt	Chati	Pinus kesiya	12	22	firstrot
Zambia	Copperbelt	Chati	Pinus kesiya	14	16	firstrot
Zambia	Copperbelt	Chati	Pinus kesiya	14	18	firstrot
Zambia	Copperbelt	Chati	Pinus kesiya	14	17	firstrot
Zambia	Copperbelt	Chati	Pinus kesiya	14	22	firstrot
Zambia	Copperbelt	Chati	Pinus kesiya	14	8	firstrot
Zambia	Copperbelt	Chati	Pinus kesiya	14	12	firstrot
Zambia	Copperbelt	Chati	Pinus kesiya	14	11	firstrot
Zambia	Copperbelt	Chati	Pinus kesiya	14	10	firstrot
Zambia	Copperbelt	Chati	Pinus kesiya	14	17	firstrot
Zambia	Copperbelt	Chati	Pinus kesiya	15	18	firstrot
Zambia	Copperbelt	Chati	Pinus kesiya	15	17	firstrot
Zambia	Copperbelt	Chati	Pinus kesiya	16	12	firstrot
Zambia	Copperbelt	Chati	Pinus kesiya	16	10	firstrot
Zambia	Copperbelt	Chati	Pinus kesiya	18	26	firstrot
Zambia	Copperbelt	Chati	Pinus kesiya	18	18	firstrot
Zambia	Copperbelt	Chati	Pinus kesiya	18	22	firstrot
Zambia	Copperbelt	Chati	Pinus kesiya	18	18	firstrot
Zambia	Copperbelt	Chati	Pinus kesiya	18	20	firstrot
Zambia	Copperbelt	Chati	Pinus kesiya	18	15	firstrot
Zambia	Copperbelt	Chati	Pinus kesiya	19	26	firstrot
Zambia	Copperbelt	Chati	Pinus kesiya	19	12	firstrot
Zambia	Copperbelt	Chati	Pinus kesiya	19	25	firstrot
Zambia	Copperbelt	Chati	Pinus kesiya	20	16	firstrot
Zambia	Copperbelt	Chati	Pinus kesiya	20	29	firstrot
Zambia	Copperbelt	Chati	Pinus kesiya	20	22	firstrot
Zambia	Copperbelt	Chati	Pinus kesiya	20	25	firstrot
Zambia	Copperbelt	Chati	Pinus kesiya	20	18	firstrot
Zambia	Copperbelt	Chati	Pinus kesiya	20	15	firstrot
Zambia	Copperbelt	Chati	Pinus kesiya	20	15	firstrot
Zambia	Copperbelt	Chati	Pinus kesiya	20	15	firstrot
Zambia	Copperbelt	Chati	Pinus kesiya	21	18	firstrot
Zambia	Copperbelt	Chati	Pinus kesiya	21	22	firstrot
Zambia	Copperbelt	Chati	Pinus kesiya	21	24	firstrot
Zambia	Copperbelt	Chati	Pinus kesiya	22	18	firstrot
Zambia	Copperbelt	Chati	Pinus kesiya	22	20	firstrot
Zambia	Copperbelt	Chati	Pinus kesiya	22	24	firstrot
Zambia	Copperbelt	Chati	Pinus kesiya	22	20	firstrot
Zambia	Copperbelt	Chati	Pinus kesiya	22	22	firstrot
Zambia	Copperbelt	Chati	Pinus kesiya	23	12	firstrot
Zambia	Copperbelt	Chati	Pinus kesiya	23	12	firstrot
Zambia	Copperbelt	Chati	Pinus kesiya	23	27	firstrot
Zambia	Copperbelt	Chati	Pinus kesiya	23	24	firstrot
Zambia	Copperbelt	Chati	Pinus kesiya	24	28	firstrot
Zambia	Copperbelt	Chati	Pinus kesiya	24	20	firstrot
Zambia	Copperbelt	Chati	Pinus kesiya	24	14	firstrot
Zambia	Copperbelt	Chati	Pinus kesiya	24	23	firstrot
Zambia	Copperbelt	Chati	Pinus kesiya	24	30	firstrot
Zambia	Copperbelt	Chati	Pinus kesiya	24	25	firstrot
Zambia	Copperbelt	Chati	Pinus kesiya	24	20	firstrot
Zambia	Copperbelt	Chati	Pinus kesiya	25	27	firstrot
Zambia	Copperbelt	Chati	Pinus kesiya	25	26	firstrot
Zambia	Copperbelt	Chati	Pinus kesiya	25	28	firstrot
Zambia	Copperbelt	Chati	Pinus kesiya	26	29	firstrot
Zambia	Copperbelt	Chati	Pinus kesiya	26	27	firstrot
Zambia	Copperbelt	Chati	Pinus kesiya	26	20	firstrot
Zambia	Copperbelt	Chati	Pinus kesiya	26	26	firstrot
Zambia	Copperbelt	Chati	Pinus kesiya	26	21	firstrot
Zambia	Copperbelt	Chati	Pinus kesiya	26	18	firstrot
Zambia	Copperbelt	Chati	Pinus kesiya	26	18	firstrot
Zambia	Copperbelt	Chati	Pinus kesiya	26	22	firstrot
Zambia	Copperbelt	Chati	Pinus kesiya	26	19	firstrot
Zambia	Copperbelt	Chati	Pinus kesiya	26	30	firstrot
Zambia	Copperbelt	Chati	Pinus kesiya	26	23	firstrot
Zambia	Copperbelt	Chati	Pinus kesiya	26	12	firstrot
Zambia	Copperbelt	Chati	Pinus kesiya	26	27	firstrot
Zambia	Copperbelt	Chati	Pinus kesiya	26	26	firstrot
Zambia	Copperbelt	Chati	Pinus kesiya	26	25	firstrot
Zambia	Copperbelt	Chati	Pinus kesiya	27	20	firstrot
Zambia	Copperbelt	Chati	Pinus kesiya	27	20	firstrot
Zambia	Copperbelt	Chati	Pinus kesiya	27	20	firstrot
Zambia	Copperbelt	Chati	Pinus kesiya	27	29	firstrot
Zambia	Copperbelt	Chati	Pinus kesiya	27	32	firstrot
Zambia	Copperbelt	Chati	Pinus kesiya	27	29	firstrot
Zambia	Copperbelt	Chati	Pinus kesiya	27	29	firstrot
Zambia	Copperbelt	Chati	Pinus kesiya	27	27	firstrot
Zambia	Copperbelt	Chati	Pinus kesiya	27	28	firstrot
Zambia	Copperbelt	Chati	Pinus kesiya	27	25	firstrot
Zambia	Copperbelt	Chati	Pinus kesiya	28	20	firstrot
Zambia	Copperbelt	Chati	Pinus kesiya	28	18	firstrot
Zambia	Copperbelt	Chati	Pinus kesiya	28	18	firstrot
Zambia	Copperbelt	Chati	Pinus kesiya	28	27	firstrot
Zambia	Copperbelt	Chati	Pinus kesiya	28	23	firstrot
Zambia	Copperbelt	Chati	Pinus kesiya	28	25	firstrot
Zambia	Copperbelt	Chati	Pinus kesiya	28	29	firstrot
Zambia	Copperbelt	Chati	Pinus kesiya	28	28	firstrot
Zambia	Copperbelt	Chati	Pinus kesiya	28	23	firstrot
Zambia	Copperbelt	Chati	Pinus kesiya	28	23	firstrot
Zambia	Copperbelt	Chati	Pinus kesiya	28	23	firstrot
Zambia	Copperbelt	Chati	Pinus kesiya	28	27	firstrot
Zambia	Copperbelt	Chati	Pinus kesiya	29	20	firstrot
Zambia	Copperbelt	Chati	Pinus kesiya	29	20	firstrot
Zambia	Copperbelt	Chati	Pinus kesiya	29	18	firstrot
Zambia	Copperbelt	Chati	Pinus kesiya	29	28	firstrot
Zambia	Copperbelt	Chati	Pinus kesiya	29	22	firstrot
Zambia	Copperbelt	Chati	Pinus kesiya	29	24	firstrot
Zambia	Copperbelt	Chati	Pinus kesiya	29	27	firstrot
Zambia	Copperbelt	Chati	Pinus kesiya	30	20	firstrot
Zambia	Copperbelt	Chati	Pinus kesiya	30	20	firstrot
Zambia	Copperbelt	Chati	Pinus kesiya	30	30	firstrot
Zambia	Copperbelt	Chati	Pinus kesiya	30	30	firstrot
Zambia	Copperbelt	Chati	Pinus kesiya	30	30	firstrot
Zambia	Copperbelt	Chati	Pinus kesiya	30	20	firstrot
Zambia	Copperbelt	Chati	Pinus kesiya	30	21	firstrot
Zambia	Copperbelt	Chati	Pinus kesiya	30	20	firstrot
Zambia	Copperbelt	Chati	Pinus kesiya	30	29	firstrot
Zambia	Copperbelt	Chati	Pinus kesiya	30	25	firstrot
Zambia	Copperbelt	Chati	Pinus kesiya	30	28	firstrot
Zambia	Copperbelt	Chati	Pinus kesiya	30	30	firstrot
Zambia	Copperbelt	Chati	Pinus kesiya	30	31	firstrot
Zambia	Copperbelt	Chati	Pinus kesiya	30	31	firstrot
Zambia	Copperbelt	Chati	Pinus kesiya	30	27	firstrot
Zambia	Copperbelt	Chati	Pinus kesiya	30	30	firstrot
Zambia	Copperbelt	Chati	Pinus kesiya	31	22	firstrot
Zambia	Copperbelt	Chati	Pinus kesiya	31	30	firstrot
Zambia	Copperbelt	Chati	Pinus kesiya	31	24	firstrot
Zambia	Copperbelt	Chati	Pinus kesiya	31	23	firstrot
Zambia	Copperbelt	Chati	Pinus kesiya	31	22	firstrot
Zambia	Copperbelt	Chati	Pinus kesiya	31	29	firstrot
Zambia	Copperbelt	Chati	Pinus kesiya	32	24	firstrot
Zambia	Copperbelt	Chati	Pinus kesiya	32	24	firstrot
Zambia	Copperbelt	Chati	Pinus kesiya	32	30	firstrot
Zambia	Copperbelt	Chati	Pinus kesiya	32	27	firstrot
Zambia	Copperbelt	Chati	Pinus kesiya	32	27	firstrot
Zambia	Copperbelt	Chati	Pinus kesiya	32	22	firstrot
Zambia	Copperbelt	Chati	Pinus kesiya	32	23	firstrot
Zambia	Copperbelt	Chati	Pinus kesiya	32	23	firstrot
Zambia	Copperbelt	Chati	Pinus kesiya	33	22	firstrot
Zambia	Copperbelt	Chati	Pinus kesiya	33	31	firstrot
Zambia	Copperbelt	Chati	Pinus kesiya	33	32	firstrot
Zambia	Copperbelt	Chati	Pinus kesiya	33	29	firstrot
Zambia	Copperbelt	Chati	Pinus kesiya	33	25	firstrot
Zambia	Copperbelt	Chati	Pinus kesiya	34	31	firstrot
Zambia	Copperbelt	Chati	Pinus kesiya	34	28	firstrot
Zambia	Copperbelt	Chati	Pinus kesiya	34	18	firstrot
Zambia	Copperbelt	Chati	Pinus kesiya	34	26	firstrot
Zambia	Copperbelt	Chati	Pinus kesiya	34	24	firstrot
Zambia	Copperbelt	Chati	Pinus kesiya	34	27	firstrot
Zambia	Copperbelt	Chati	Pinus kesiya	34	28	firstrot
Zambia	Copperbelt	Chati	Pinus kesiya	34	30	firstrot
Zambia	Copperbelt	Chati	Pinus kesiya	34	20	firstrot
Zambia	Copperbelt	Chati	Pinus kesiya	34	20	firstrot
Zambia	Copperbelt	Chati	Pinus kesiya	34	21	firstrot
Zambia	Copperbelt	Chati	Pinus kesiya	35	25	firstrot
Zambia	Copperbelt	Chati	Pinus kesiya	35	32	firstrot
Zambia	Copperbelt	Chati	Pinus kesiya	35	21	firstrot
Zambia	Copperbelt	Chati	Pinus kesiya	35	23	firstrot
Zambia	Copperbelt	Chati	Pinus kesiya	35	23	firstrot
Zambia	Copperbelt	Chati	Pinus kesiya	35	28	firstrot
Zambia	Copperbelt	Chati	Pinus kesiya	35	20	firstrot
Zambia	Copperbelt	Chati	Pinus kesiya	35	20	firstrot
Zambia	Copperbelt	Chati	Pinus kesiya	35	29	firstrot
Zambia	Copperbelt	Chati	Pinus kesiya	36	25	firstrot
Zambia	Copperbelt	Chati	Pinus kesiya	36	18	firstrot
Zambia	Copperbelt	Chati	Pinus kesiya	36	31	firstrot
Zambia	Copperbelt	Chati	Pinus kesiya	36	18	firstrot
Zambia	Copperbelt	Chati	Pinus kesiya	36	23	firstrot
Zambia	Copperbelt	Chati	Pinus kesiya	37	22	firstrot
Zambia	Copperbelt	Chati	Pinus kesiya	37	19	firstrot
Zambia	Copperbelt	Chati	Pinus kesiya	37	19	firstrot
Zambia	Copperbelt	Chati	Pinus kesiya	37	22	firstrot
Zambia	Copperbelt	Chati	Pinus kesiya	38	22	firstrot
Zambia	Copperbelt	Chati	Pinus kesiya	38	31	firstrot
Zambia	Copperbelt	Chati	Pinus kesiya	38	18	firstrot
Zambia	Copperbelt	Chati	Pinus kesiya	38	28	firstrot
Zambia	Copperbelt	Chati	Pinus kesiya	38	29	firstrot
Zambia	Copperbelt	Chati	Pinus kesiya	38	29	firstrot
Zambia	Copperbelt	Chati	Pinus kesiya	38	31	firstrot
Zambia	Copperbelt	Chati	Pinus kesiya	38	21	firstrot
Zambia	Copperbelt	Chati	Pinus kesiya	38	27	firstrot
Zambia	Copperbelt	Chati	Pinus kesiya	39	22	firstrot
Zambia	Copperbelt	Chati	Pinus kesiya	39	22	firstrot
Zambia	Copperbelt	Chati	Pinus kesiya	40	22	firstrot
Zambia	Copperbelt	Chati	Pinus kesiya	40	20	firstrot
Zambia	Copperbelt	Chati	Pinus kesiya	40	21	firstrot
Zambia	Copperbelt	Chati	Pinus kesiya	40	24	firstrot
Zambia	Copperbelt	Chati	Pinus kesiya	40	33	firstrot
Zambia	Copperbelt	Chati	Pinus kesiya	40	26	firstrot
Zambia	Copperbelt	Chati	Pinus kesiya	41	31	firstrot
Zambia	Copperbelt	Chati	Pinus kesiya	41	22	firstrot
Zambia	Copperbelt	Chati	Pinus kesiya	41	22	firstrot
Zambia	Copperbelt	Chati	Pinus kesiya	41	20	firstrot
Zambia	Copperbelt	Chati	Pinus kesiya	42	35	firstrot
Zambia	Copperbelt	Chati	Pinus kesiya	42	23	firstrot
Zambia	Copperbelt	Chati	Pinus kesiya	42	24	firstrot
Zambia	Copperbelt	Chati	Pinus kesiya	42	29	firstrot
Zambia	Copperbelt	Chati	Pinus kesiya	42	30	firstrot
Zambia	Copperbelt	Chati	Pinus kesiya	42	30	firstrot
Zambia	Copperbelt	Chati	Pinus kesiya	42	25	firstrot
Zambia	Copperbelt	Chati	Pinus kesiya	43	20	firstrot
Zambia	Copperbelt	Chati	Pinus kesiya	43	18	firstrot
Zambia	Copperbelt	Chati	Pinus kesiya	43	24	firstrot
Zambia	Copperbelt	Chati	Pinus kesiya	43	22	firstrot
Zambia	Copperbelt	Chati	Pinus kesiya	44	22	firstrot
Zambia	Copperbelt	Chati	Pinus kesiya	44	22	firstrot
Zambia	Copperbelt	Chati	Pinus kesiya	45	21	firstrot
Zambia	Copperbelt	Chati	Pinus kesiya	46	28	firstrot
Zambia	Copperbelt	Chati	Pinus kesiya	48	27	firstrot
Zambia	Copperbelt	Chati	Pinus kesiya	25	18	firstrot
Zambia	Copperbelt	Chati	Pinus kesiya	25	21	firstrot
Zambia	Copperbelt	Chati	Pinus kesiya	26	22	firstrot
Zambia	Copperbelt	Chati	Pinus kesiya	28	23	firstrot
Zambia	Copperbelt	Chati	Pinus kesiya	30	20	firstrot
Zambia	Copperbelt	Chati	Pinus kesiya	30	24	firstrot
Zambia	Copperbelt	Chati	Pinus kesiya	30	18	firstrot
Zambia	Copperbelt	Chati	Pinus kesiya	30	19	firstrot
Zambia	Copperbelt	Chati	Pinus kesiya	31	19	firstrot
Zambia	Copperbelt	Chati	Pinus kesiya	32	21	firstrot
Zambia	Copperbelt	Chati	Pinus kesiya	32	19	firstrot
Zambia	Copperbelt	Chati	Pinus kesiya	32	20	firstrot
Zambia	Copperbelt	Chati	Pinus kesiya	33	23	firstrot
Zambia	Copperbelt	Chati	Pinus kesiya	33	21	firstrot
Zambia	Copperbelt	Chati	Pinus kesiya	34	26	firstrot
Zambia	Copperbelt	Chati	Pinus kesiya	36	18	firstrot
Zambia	Copperbelt	Chati	Pinus kesiya	36	21	firstrot
Zambia	Copperbelt	Chati	Pinus kesiya	36	19	firstrot
Zambia	Copperbelt	Chati	Pinus kesiya	38	20	firstrot
Zambia	Copperbelt	Chati	Pinus kesiya	38	18	firstrot
Zambia	Copperbelt	Chati	Pinus kesiya	38	19	firstrot
Zambia	Copperbelt	Chati	Pinus kesiya	38	18	firstrot
Zambia	Copperbelt	Chati	Pinus kesiya	40	21	firstrot
Zambia	Copperbelt	Chati	Pinus kesiya	40	20	firstrot
Zambia	Copperbelt	Chati	Pinus kesiya	40	19	firstrot
Zambia	Copperbelt	Chati	Pinus kesiya	40	23	firstrot
Zambia	Copperbelt	Chati	Pinus kesiya	40	21	firstrot
Zambia	Copperbelt	Chati	Pinus kesiya	40	20	firstrot
Zambia	Copperbelt	Chati	Pinus kesiya	41	22	firstrot
Zambia	Copperbelt	Chati	Pinus kesiya	41	22	firstrot
Zambia	Copperbelt	Chati	Pinus kesiya	42	21	firstrot
Zambia	Copperbelt	Chati	Pinus kesiya	42	19	firstrot
Zambia	Copperbelt	Chati	Pinus kesiya	42	19	firstrot
Zambia	Copperbelt	Chati	Pinus kesiya	42	21	firstrot
Zambia	Copperbelt	Chati	Pinus kesiya	42	23	firstrot
Zambia	Copperbelt	Chati	Pinus kesiya	42	23	firstrot
Zambia	Copperbelt	Chati	Pinus kesiya	43	20	firstrot
Zambia	Copperbelt	Chati	Pinus kesiya	44	20	firstrot
Zambia	Copperbelt	Chati	Pinus kesiya	45	22	firstrot
Zambia	Copperbelt	Chati	Pinus kesiya	45	22	firstrot
Zambia	Copperbelt	Chati	Pinus kesiya	45	23	firstrot
Zambia	Copperbelt	Chati	Pinus kesiya	47	22	firstrot
Zambia	Copperbelt	Chati	Pinus kesiya	47	20	firstrot
Zambia	Copperbelt	Chati	Pinus kesiya	48	19	firstrot
Zambia	Copperbelt	Chati	Pinus kesiya	50	22	firstrot
Zambia	Copperbelt	Chati	Pinus kesiya	50	22	firstrot
Zambia	Copperbelt	Chati	Pinus kesiya	50	19	firstrot
Zambia	Copperbelt	Chati	Pinus kesiya	50	21	firstrot
Zambia	Copperbelt	Chati	Pinus kesiya	52	23	firstrot
Zambia	Copperbelt	Chati	Pinus kesiya	52	21	firstrot
Zambia	Copperbelt	Chati	Pinus kesiya	55	19	firstrot
Zambia	Copperbelt	Chati	Pinus kesiya	55	21	firstrot
Zambia	Copperbelt	Chati	Pinus kesiya	55	23	firstrot
Zambia	Copperbelt	Chati	Pinus kesiya	60	22	firstrot
Zambia	Copperbelt	Chati	Pinus kesiya	60	20	firstrot
Zambia	Copperbelt	Chati	Pinus kesiya	60	20	firstrot
Zambia	Copperbelt	Chati	Pinus kesiya	60	22	firstrot
Zambia	Copperbelt	Chati	Pinus kesiya	60	20	firstrot
Zambia	Copperbelt	Chati	Pinus kesiya	60	19	firstrot
Zambia	Copperbelt	Chati	Pinus kesiya	62	20	firstrot
Zambia	Copperbelt	Chati	Pinus kesiya	62	19	firstrot
Zambia	Copperbelt	Chati	Pinus kesiya	13	15	firstrot
Zambia	Copperbelt	Chati	Pinus kesiya	15	16	firstrot
Zambia	Copperbelt	Chati	Pinus kesiya	16	12	firstrot
Zambia	Copperbelt	Chati	Pinus kesiya	17	15	firstrot
Zambia	Copperbelt	Chati	Pinus kesiya	17	15	firstrot
Zambia	Copperbelt	Chati	Pinus kesiya	17	16	firstrot
Zambia	Copperbelt	Chati	Pinus kesiya	17	16	firstrot
Zambia	Copperbelt	Chati	Pinus kesiya	18	16	firstrot
Zambia	Copperbelt	Chati	Pinus kesiya	20	16	firstrot
Zambia	Copperbelt	Chati	Pinus kesiya	20	16	firstrot
Zambia	Copperbelt	Chati	Pinus kesiya	20	18	firstrot
Zambia	Copperbelt	Chati	Pinus kesiya	20	18	firstrot
Zambia	Copperbelt	Chati	Pinus kesiya	21	17	firstrot
Zambia	Copperbelt	Chati	Pinus kesiya	21	20	firstrot
Zambia	Copperbelt	Chati	Pinus kesiya	21	16	firstrot
Zambia	Copperbelt	Chati	Pinus kesiya	22	24	firstrot
Zambia	Copperbelt	Chati	Pinus kesiya	24	19	firstrot
Zambia	Copperbelt	Chati	Pinus kesiya	24	18	firstrot
Zambia	Copperbelt	Chati	Pinus kesiya	25	18	firstrot
Zambia	Copperbelt	Chati	Pinus kesiya	26	18	firstrot
Zambia	Copperbelt	Chati	Pinus kesiya	26	19	firstrot
Zambia	Copperbelt	Chati	Pinus kesiya	27	22	firstrot
Zambia	Copperbelt	Chati	Pinus kesiya	27	22	firstrot
Zambia	Copperbelt	Chati	Pinus kesiya	27	18	firstrot
Zambia	Copperbelt	Chati	Pinus kesiya	27	24	firstrot
Zambia	Copperbelt	Chati	Pinus kesiya	28	24	firstrot
Zambia	Copperbelt	Chati	Pinus kesiya	28	18	firstrot
Zambia	Copperbelt	Chati	Pinus kesiya	28	20	firstrot
Zambia	Copperbelt	Chati	Pinus kesiya	28	18	firstrot
Zambia	Copperbelt	Chati	Pinus kesiya	28	21	firstrot
Zambia	Copperbelt	Chati	Pinus kesiya	29	19	firstrot
Zambia	Copperbelt	Chati	Pinus kesiya	29	18	firstrot
Zambia	Copperbelt	Chati	Pinus kesiya	29	20	firstrot
Zambia	Copperbelt	Chati	Pinus kesiya	30	18	firstrot
Zambia	Copperbelt	Chati	Pinus kesiya	30	18	firstrot
Zambia	Copperbelt	Chati	Pinus kesiya	32	24	firstrot
Zambia	Copperbelt	Chati	Pinus kesiya	32	25	firstrot
Zambia	Copperbelt	Chati	Pinus kesiya	32	18	firstrot
Zambia	Copperbelt	Chati	Pinus kesiya	32	20	firstrot
Zambia	Copperbelt	Chati	Pinus kesiya	32	21	firstrot
Zambia	Copperbelt	Chati	Pinus kesiya	33	21	firstrot
Zambia	Copperbelt	Chati	Pinus kesiya	34	20	firstrot
Zambia	Copperbelt	Chati	Pinus kesiya	34	25	firstrot
Zambia	Copperbelt	Chati	Pinus kesiya	34	24	firstrot
Zambia	Copperbelt	Chati	Pinus kesiya	34	23	firstrot
Zambia	Copperbelt	Chati	Pinus kesiya	34	24	firstrot
Zambia	Copperbelt	Chati	Pinus kesiya	36	21	firstrot
Zambia	Copperbelt	Chati	Pinus kesiya	36	20	firstrot
Zambia	Copperbelt	Chati	Pinus kesiya	36	20	firstrot
Zambia	Copperbelt	Chati	Pinus kesiya	36	23	firstrot
Zambia	Copperbelt	Chati	Pinus kesiya	37	20	firstrot
Zambia	Copperbelt	Chati	Pinus kesiya	37	22	firstrot
Zambia	Copperbelt	Chati	Pinus kesiya	38	22	firstrot
Zambia	Copperbelt	Chati	Pinus kesiya	38	22	firstrot
Zambia	Copperbelt	Chati	Pinus kesiya	41	25	firstrot
Zambia	Copperbelt	Chati	Pinus kesiya	41	24	firstrot
Zambia	Copperbelt	Chati	Pinus kesiya	46	27	firstrot
Zambia	Copperbelt	Chati	Pinus kesiya	47	28	firstrot
Zambia	Copperbelt	Chati	Pinus kesiya	50	24	firstrot
Zambia	Copperbelt	Chati	Pinus kesiya	52	27	firstrot
Zambia	Copperbelt	Chati	Pinus kesiya	58	24	firstrot
Zambia	Copperbelt	Chati	Pinus kesiya	14	26	firstrot
Zambia	Copperbelt	Chati	Pinus kesiya	15	17	firstrot
Zambia	Copperbelt	Chati	Pinus kesiya	17	30	firstrot
Zambia	Copperbelt	Chati	Pinus kesiya	18	31	firstrot
Zambia	Copperbelt	Chati	Pinus kesiya	18	20	firstrot
Zambia	Copperbelt	Chati	Pinus kesiya	18	28	firstrot
Zambia	Copperbelt	Chati	Pinus kesiya	18	27	firstrot
Zambia	Copperbelt	Chati	Pinus kesiya	19	26	firstrot
Zambia	Copperbelt	Chati	Pinus kesiya	19	30	firstrot
Zambia	Copperbelt	Chati	Pinus kesiya	20	24	firstrot
Zambia	Copperbelt	Chati	Pinus kesiya	20	26	firstrot
Zambia	Copperbelt	Chati	Pinus kesiya	20	19	firstrot
Zambia	Copperbelt	Chati	Pinus kesiya	20	28	firstrot
Zambia	Copperbelt	Chati	Pinus kesiya	20	31	firstrot
Zambia	Copperbelt	Chati	Pinus kesiya	20	32	firstrot
Zambia	Copperbelt	Chati	Pinus kesiya	20	32	firstrot
Zambia	Copperbelt	Chati	Pinus kesiya	20	27	firstrot
Zambia	Copperbelt	Chati	Pinus kesiya	20	22	firstrot
Zambia	Copperbelt	Chati	Pinus kesiya	20	25	firstrot
Zambia	Copperbelt	Chati	Pinus kesiya	21	24	firstrot
Zambia	Copperbelt	Chati	Pinus kesiya	21	30	firstrot
Zambia	Copperbelt	Chati	Pinus kesiya	21	32	firstrot
Zambia	Copperbelt	Chati	Pinus kesiya	21	30	firstrot
Zambia	Copperbelt	Chati	Pinus kesiya	22	18	firstrot
Zambia	Copperbelt	Chati	Pinus kesiya	22	23	firstrot
Zambia	Copperbelt	Chati	Pinus kesiya	22	32	firstrot
Zambia	Copperbelt	Chati	Pinus kesiya	22	32	firstrot
Zambia	Copperbelt	Chati	Pinus kesiya	22	30	firstrot
Zambia	Copperbelt	Chati	Pinus kesiya	22	29	firstrot
Zambia	Copperbelt	Chati	Pinus kesiya	22	24	firstrot
Zambia	Copperbelt	Chati	Pinus kesiya	22	26	firstrot
Zambia	Copperbelt	Chati	Pinus kesiya	22	30	firstrot
Zambia	Copperbelt	Chati	Pinus kesiya	22	28	firstrot
Zambia	Copperbelt	Chati	Pinus kesiya	22	24	firstrot
Zambia	Copperbelt	Chati	Pinus kesiya	23	32	firstrot
Zambia	Copperbelt	Chati	Pinus kesiya	23	22	firstrot
Zambia	Copperbelt	Chati	Pinus kesiya	23	30	firstrot
Zambia	Copperbelt	Chati	Pinus kesiya	23	26	firstrot
Zambia	Copperbelt	Chati	Pinus kesiya	24	30	firstrot
Zambia	Copperbelt	Chati	Pinus kesiya	24	30	firstrot
Zambia	Copperbelt	Chati	Pinus kesiya	24	24	firstrot
Zambia	Copperbelt	Chati	Pinus kesiya	24	26	firstrot
Zambia	Copperbelt	Chati	Pinus kesiya	24	30	firstrot
Zambia	Copperbelt	Chati	Pinus kesiya	24	34	firstrot
Zambia	Copperbelt	Chati	Pinus kesiya	24	27	firstrot
Zambia	Copperbelt	Chati	Pinus kesiya	24	30	firstrot
Zambia	Copperbelt	Chati	Pinus kesiya	24	20	firstrot
Zambia	Copperbelt	Chati	Pinus kesiya	24	28	firstrot
Zambia	Copperbelt	Chati	Pinus kesiya	24	22	firstrot
Zambia	Copperbelt	Chati	Pinus kesiya	25	37	firstrot
Zambia	Copperbelt	Chati	Pinus kesiya	25	32	firstrot
Zambia	Copperbelt	Chati	Pinus kesiya	25	35	firstrot
Zambia	Copperbelt	Chati	Pinus kesiya	25	24	firstrot
Zambia	Copperbelt	Chati	Pinus kesiya	26	20	firstrot
Zambia	Copperbelt	Chati	Pinus kesiya	26	29	firstrot
Zambia	Copperbelt	Chati	Pinus kesiya	26	32	firstrot
Zambia	Copperbelt	Chati	Pinus kesiya	26	32	firstrot
Zambia	Copperbelt	Chati	Pinus kesiya	26	30	firstrot
Zambia	Copperbelt	Chati	Pinus kesiya	26	29	firstrot
Zambia	Copperbelt	Chati	Pinus kesiya	26	30	firstrot
Zambia	Copperbelt	Chati	Pinus kesiya	26	28	firstrot
Zambia	Copperbelt	Chati	Pinus kesiya	26	25	firstrot
Zambia	Copperbelt	Chati	Pinus kesiya	26	25	firstrot
Zambia	Copperbelt	Chati	Pinus kesiya	27	28	firstrot
Zambia	Copperbelt	Chati	Pinus kesiya	27	36	firstrot
Zambia	Copperbelt	Chati	Pinus kesiya	27	32	firstrot
Zambia	Copperbelt	Chati	Pinus kesiya	28	24	firstrot
Zambia	Copperbelt	Chati	Pinus kesiya	28	25	firstrot
Zambia	Copperbelt	Chati	Pinus kesiya	28	20	firstrot
Zambia	Copperbelt	Chati	Pinus kesiya	28	26	firstrot
Zambia	Copperbelt	Chati	Pinus kesiya	28	18	firstrot
Zambia	Copperbelt	Chati	Pinus kesiya	28	27	firstrot
Zambia	Copperbelt	Chati	Pinus kesiya	28	26	firstrot
Zambia	Copperbelt	Chati	Pinus kesiya	28	22	firstrot
Zambia	Copperbelt	Chati	Pinus kesiya	28	26	firstrot
Zambia	Copperbelt	Chati	Pinus kesiya	28	32	firstrot
Zambia	Copperbelt	Chati	Pinus kesiya	28	27	firstrot
Zambia	Copperbelt	Chati	Pinus kesiya	28	28	firstrot
Zambia	Copperbelt	Chati	Pinus kesiya	28	28	firstrot
Zambia	Copperbelt	Chati	Pinus kesiya	28	29	firstrot
Zambia	Copperbelt	Chati	Pinus kesiya	28	25	firstrot
Zambia	Copperbelt	Chati	Pinus kesiya	28	22	firstrot
Zambia	Copperbelt	Chati	Pinus kesiya	28	22	firstrot
Zambia	Copperbelt	Chati	Pinus kesiya	28	28	firstrot
Zambia	Copperbelt	Chati	Pinus kesiya	29	35	firstrot
Zambia	Copperbelt	Chati	Pinus kesiya	29	32	firstrot
Zambia	Copperbelt	Chati	Pinus kesiya	29	37	firstrot
Zambia	Copperbelt	Chati	Pinus kesiya	30	28	firstrot
Zambia	Copperbelt	Chati	Pinus kesiya	30	27	firstrot
Zambia	Copperbelt	Chati	Pinus kesiya	30	28	firstrot
Zambia	Copperbelt	Chati	Pinus kesiya	30	28	firstrot
Zambia	Copperbelt	Chati	Pinus kesiya	30	30	firstrot
Zambia	Copperbelt	Chati	Pinus kesiya	30	32	firstrot
Zambia	Copperbelt	Chati	Pinus kesiya	30	33	firstrot
Zambia	Copperbelt	Chati	Pinus kesiya	30	30	firstrot
Zambia	Copperbelt	Chati	Pinus kesiya	30	27	firstrot
Zambia	Copperbelt	Chati	Pinus kesiya	30	30	firstrot
Zambia	Copperbelt	Chati	Pinus kesiya	30	29	firstrot
Zambia	Copperbelt	Chati	Pinus kesiya	30	27	firstrot
Zambia	Copperbelt	Chati	Pinus kesiya	30	30	firstrot
Zambia	Copperbelt	Chati	Pinus kesiya	30	25	firstrot
Zambia	Copperbelt	Chati	Pinus kesiya	31	32	firstrot
Zambia	Copperbelt	Chati	Pinus kesiya	32	28	firstrot
Zambia	Copperbelt	Chati	Pinus kesiya	32	30	firstrot
Zambia	Copperbelt	Chati	Pinus kesiya	32	30	firstrot
Zambia	Copperbelt	Chati	Pinus kesiya	32	28	firstrot
Zambia	Copperbelt	Chati	Pinus kesiya	32	29	firstrot
Zambia	Copperbelt	Chati	Pinus kesiya	32	28	firstrot
Zambia	Copperbelt	Chati	Pinus kesiya	32	29	firstrot
Zambia	Copperbelt	Chati	Pinus kesiya	32	29	firstrot
Zambia	Copperbelt	Chati	Pinus kesiya	32	31	firstrot
Zambia	Copperbelt	Chati	Pinus kesiya	32	27	firstrot
Zambia	Copperbelt	Chati	Pinus kesiya	32	32	firstrot
Zambia	Copperbelt	Chati	Pinus kesiya	32	27	firstrot
Zambia	Copperbelt	Chati	Pinus kesiya	32	28	firstrot
Zambia	Copperbelt	Chati	Pinus kesiya	32	25	firstrot
Zambia	Copperbelt	Chati	Pinus kesiya	32	25	firstrot
Zambia	Copperbelt	Chati	Pinus kesiya	33	35	firstrot
Zambia	Copperbelt	Chati	Pinus kesiya	34	25	firstrot
Zambia	Copperbelt	Chati	Pinus kesiya	34	30	firstrot
Zambia	Copperbelt	Chati	Pinus kesiya	34	28	firstrot
Zambia	Copperbelt	Chati	Pinus kesiya	34	20	firstrot
Zambia	Copperbelt	Chati	Pinus kesiya	34	29	firstrot
Zambia	Copperbelt	Chati	Pinus kesiya	34	29	firstrot
Zambia	Copperbelt	Chati	Pinus kesiya	35	37	firstrot
Zambia	Copperbelt	Chati	Pinus kesiya	36	29	firstrot
Zambia	Copperbelt	Chati	Pinus kesiya	36	28	firstrot
Zambia	Copperbelt	Chati	Pinus kesiya	36	30	firstrot
Zambia	Copperbelt	Chati	Pinus kesiya	36	30	firstrot
Zambia	Copperbelt	Chati	Pinus kesiya	36	30	firstrot
Zambia	Copperbelt	Chati	Pinus kesiya	36	19	firstrot
Zambia	Copperbelt	Chati	Pinus kesiya	36	35	firstrot
Zambia	Copperbelt	Chati	Pinus kesiya	36	28	firstrot
Zambia	Copperbelt	Chati	Pinus kesiya	36	28	firstrot
Zambia	Copperbelt	Chati	Pinus kesiya	36	27	firstrot
Zambia	Copperbelt	Chati	Pinus kesiya	36	29	firstrot
Zambia	Copperbelt	Chati	Pinus kesiya	36	28	firstrot
Zambia	Copperbelt	Chati	Pinus kesiya	37	37	firstrot
Zambia	Copperbelt	Chati	Pinus kesiya	37	37	firstrot
Zambia	Copperbelt	Chati	Pinus kesiya	37	27	firstrot
Zambia	Copperbelt	Chati	Pinus kesiya	38	28	firstrot
Zambia	Copperbelt	Chati	Pinus kesiya	38	26	firstrot
Zambia	Copperbelt	Chati	Pinus kesiya	38	28	firstrot
Zambia	Copperbelt	Chati	Pinus kesiya	38	35	firstrot
Zambia	Copperbelt	Chati	Pinus kesiya	38	37	firstrot
Zambia	Copperbelt	Chati	Pinus kesiya	38	35	firstrot
Zambia	Copperbelt	Chati	Pinus kesiya	38	28	firstrot
Zambia	Copperbelt	Chati	Pinus kesiya	38	20	firstrot
Zambia	Copperbelt	Chati	Pinus kesiya	38	24	firstrot
Zambia	Copperbelt	Chati	Pinus kesiya	38	30	firstrot
Zambia	Copperbelt	Chati	Pinus kesiya	38	23	firstrot
Zambia	Copperbelt	Chati	Pinus kesiya	38	28	firstrot
Zambia	Copperbelt	Chati	Pinus kesiya	39	36	firstrot
Zambia	Copperbelt	Chati	Pinus kesiya	39	35	firstrot
Zambia	Copperbelt	Chati	Pinus kesiya	40	27	firstrot
Zambia	Copperbelt	Chati	Pinus kesiya	40	31	firstrot
Zambia	Copperbelt	Chati	Pinus kesiya	40	29	firstrot
Zambia	Copperbelt	Chati	Pinus kesiya	40	28	firstrot
Zambia	Copperbelt	Chati	Pinus kesiya	40	28	firstrot
Zambia	Copperbelt	Chati	Pinus kesiya	40	28	firstrot
Zambia	Copperbelt	Chati	Pinus kesiya	40	30	firstrot
Zambia	Copperbelt	Chati	Pinus kesiya	40	31	firstrot
Zambia	Copperbelt	Chati	Pinus kesiya	40	32	firstrot
Zambia	Copperbelt	Chati	Pinus kesiya	42	30	firstrot
Zambia	Copperbelt	Chati	Pinus kesiya	42	32	firstrot
Zambia	Copperbelt	Chati	Pinus kesiya	42	30	firstrot
Zambia	Copperbelt	Chati	Pinus kesiya	42	25	firstrot
Zambia	Copperbelt	Chati	Pinus kesiya	42	31	firstrot
Zambia	Copperbelt	Chati	Pinus kesiya	42	29	firstrot
Zambia	Copperbelt	Chati	Pinus kesiya	44	29	firstrot
Zambia	Copperbelt	Chati	Pinus kesiya	44	30	firstrot
Zambia	Copperbelt	Chati	Pinus kesiya	44	27	firstrot
Zambia	Copperbelt	Chati	Pinus kesiya	46	32	firstrot
Zambia	Copperbelt	Chati	Pinus kesiya	46	30	firstrot
Zambia	Copperbelt	Chati	Pinus kesiya	47	33	firstrot
Zambia	Copperbelt	Chati	Pinus kesiya	48	29	firstrot
Zambia	Copperbelt	Chati	Pinus kesiya	48	30	firstrot
Zambia	Copperbelt	Chati	Pinus kesiya	48	29	firstrot
Zambia	Copperbelt	Chati	Pinus kesiya	50	32	firstrot
Zambia	Copperbelt	Chati	Pinus kesiya	50	27	firstrot
Zambia	Copperbelt	Chati	Pinus kesiya	19	16	firstrot
Zambia	Copperbelt	Chati	Pinus kesiya	25	24	firstrot
Zambia	Copperbelt	Chati	Pinus kesiya	29	26	firstrot
Zambia	Copperbelt	Chati	Pinus kesiya	29	24	firstrot
Zambia	Copperbelt	Chati	Pinus kesiya	30	26	firstrot
Zambia	Copperbelt	Chati	Pinus kesiya	36	28	firstrot
Zambia	Copperbelt	Chati	Pinus kesiya	41	28	firstrot
Zambia	Copperbelt	Chati	Pinus kesiya	16	14	firstrot
Zambia	Copperbelt	Chati	Pinus kesiya	21	20	firstrot
Zambia	Copperbelt	Chati	Pinus kesiya	21	20	firstrot
Zambia	Copperbelt	Chati	Pinus kesiya	23	20	firstrot
Zambia	Copperbelt	Chati	Pinus kesiya	24	23	firstrot
Zambia	Copperbelt	Chati	Pinus kesiya	24	21	firstrot
Zambia	Copperbelt	Chati	Pinus kesiya	27	24	firstrot
Zambia	Copperbelt	Chati	Pinus kesiya	27	24	firstrot
Zambia	Copperbelt	Chati	Pinus kesiya	30	26	firstrot
Zambia	Copperbelt	Chati	Pinus kesiya	35	26	firstrot
Zambia	Copperbelt	Chati	Pinus kesiya	37	37	firstrot
Zambia	Copperbelt	Chati	Pinus kesiya	39	26	firstrot
Zambia	Copperbelt	Chati	Pinus kesiya	25	27	firstrot
Zambia	Copperbelt	Chati	Pinus kesiya	30	28	firstrot
Zambia	Copperbelt	Chati	Pinus kesiya	36	28	firstrot
Zambia	Copperbelt	Chati	Pinus kesiya	36	28	firstrot
Zambia	Copperbelt	Chati	Pinus kesiya	36	29	firstrot
Zambia	Copperbelt	Chati	Pinus kesiya	36	30	firstrot
Zambia	Copperbelt	Chati	Pinus kesiya	36	27	firstrot
Zambia	Copperbelt	Chati	Pinus kesiya	38	29	firstrot
Zambia	Copperbelt	Chati	Pinus kesiya	40	29	firstrot
Zambia	Copperbelt	Chati	Pinus kesiya	43	29	firstrot
Zambia	Copperbelt	Chati	Pinus kesiya	48	28	firstrot
Zambia	Copperbelt	Chati	Pinus kesiya	48	31	firstrot
Zambia	Copperbelt	Chati	Pinus kesiya	50	28	firstrot
Zambia	Copperbelt	Chati	Pinus kesiya	6	8	secrot
Zambia	Copperbelt	Chati	Pinus kesiya	6	8	secrot
Zambia	Copperbelt	Chati	Pinus kesiya	6	7	secrot
Zambia	Copperbelt	Chati	Pinus kesiya	6	8	secrot
Zambia	Copperbelt	Chati	Pinus kesiya	6	4	secrot
Zambia	Copperbelt	Chati	Pinus kesiya	6	5	secrot
Zambia	Copperbelt	Chati	Pinus kesiya	6	5	secrot
Zambia	Copperbelt	Chati	Pinus kesiya	6	3	secrot
Zambia	Copperbelt	Chati	Pinus kesiya	6	5	secrot
Zambia	Copperbelt	Chati	Pinus kesiya	6	4	secrot
Zambia	Copperbelt	Chati	Pinus kesiya	6	4	secrot
Zambia	Copperbelt	Chati	Pinus kesiya	6	3	secrot
Zambia	Copperbelt	Chati	Pinus kesiya	6	4	secrot
Zambia	Copperbelt	Chati	Pinus kesiya	6	3	secrot
Zambia	Copperbelt	Chati	Pinus kesiya	6	4	secrot
Zambia	Copperbelt	Chati	Pinus kesiya	6	5	secrot
Zambia	Copperbelt	Chati	Pinus kesiya	6	7	secrot
Zambia	Copperbelt	Chati	Pinus kesiya	6	15	secrot
Zambia	Copperbelt	Chati	Pinus kesiya	7	8	secrot
Zambia	Copperbelt	Chati	Pinus kesiya	7	5	secrot
Zambia	Copperbelt	Chati	Pinus kesiya	7	9	secrot
Zambia	Copperbelt	Chati	Pinus kesiya	7	9	secrot
Zambia	Copperbelt	Chati	Pinus kesiya	7	5	secrot
Zambia	Copperbelt	Chati	Pinus kesiya	7	4	secrot
Zambia	Copperbelt	Chati	Pinus kesiya	7	4	secrot
Zambia	Copperbelt	Chati	Pinus kesiya	7	5	secrot
Zambia	Copperbelt	Chati	Pinus kesiya	7	4	secrot
Zambia	Copperbelt	Chati	Pinus kesiya	7	6	secrot
Zambia	Copperbelt	Chati	Pinus kesiya	7	4	secrot
Zambia	Copperbelt	Chati	Pinus kesiya	8	8	secrot
Zambia	Copperbelt	Chati	Pinus kesiya	8	7	secrot
Zambia	Copperbelt	Chati	Pinus kesiya	8	7	secrot
Zambia	Copperbelt	Chati	Pinus kesiya	8	6	secrot
Zambia	Copperbelt	Chati	Pinus kesiya	8	4	secrot
Zambia	Copperbelt	Chati	Pinus kesiya	8	6	secrot
Zambia	Copperbelt	Chati	Pinus kesiya	8	7	secrot
Zambia	Copperbelt	Chati	Pinus kesiya	8	4	secrot
Zambia	Copperbelt	Chati	Pinus kesiya	8	6	secrot
Zambia	Copperbelt	Chati	Pinus kesiya	8	3	secrot
Zambia	Copperbelt	Chati	Pinus kesiya	8	5	secrot
Zambia	Copperbelt	Chati	Pinus kesiya	8	3	secrot
Zambia	Copperbelt	Chati	Pinus kesiya	8	5	secrot
Zambia	Copperbelt	Chati	Pinus kesiya	8	4	secrot
Zambia	Copperbelt	Chati	Pinus kesiya	8	4	secrot
Zambia	Copperbelt	Chati	Pinus kesiya	8	5	secrot
Zambia	Copperbelt	Chati	Pinus kesiya	8	7	secrot
Zambia	Copperbelt	Chati	Pinus kesiya	8	6	secrot
Zambia	Copperbelt	Chati	Pinus kesiya	8	16	secrot
Zambia	Copperbelt	Chati	Pinus kesiya	9	8	secrot
Zambia	Copperbelt	Chati	Pinus kesiya	9	8	secrot
Zambia	Copperbelt	Chati	Pinus kesiya	9	8	secrot
Zambia	Copperbelt	Chati	Pinus kesiya	9	9	secrot
Zambia	Copperbelt	Chati	Pinus kesiya	9	6	secrot
Zambia	Copperbelt	Chati	Pinus kesiya	9	4	secrot
Zambia	Copperbelt	Chati	Pinus kesiya	9	5	secrot
Zambia	Copperbelt	Chati	Pinus kesiya	9	4	secrot
Zambia	Copperbelt	Chati	Pinus kesiya	9	4	secrot
Zambia	Copperbelt	Chati	Pinus kesiya	9	10	secrot
Zambia	Copperbelt	Chati	Pinus kesiya	9	10	secrot
Zambia	Copperbelt	Chati	Pinus kesiya	9	14	secrot
Zambia	Copperbelt	Chati	Pinus kesiya	9	12	secrot
Zambia	Copperbelt	Chati	Pinus kesiya	10	7	secrot
Zambia	Copperbelt	Chati	Pinus kesiya	10	9	secrot
Zambia	Copperbelt	Chati	Pinus kesiya	10	9	secrot
Zambia	Copperbelt	Chati	Pinus kesiya	10	9	secrot
Zambia	Copperbelt	Chati	Pinus kesiya	10	10	secrot
Zambia	Copperbelt	Chati	Pinus kesiya	10	10	secrot
Zambia	Copperbelt	Chati	Pinus kesiya	10	9	secrot
Zambia	Copperbelt	Chati	Pinus kesiya	10	8	secrot
Zambia	Copperbelt	Chati	Pinus kesiya	10	5	secrot
Zambia	Copperbelt	Chati	Pinus kesiya	10	8	secrot
Zambia	Copperbelt	Chati	Pinus kesiya	10	4	secrot
Zambia	Copperbelt	Chati	Pinus kesiya	10	5	secrot
Zambia	Copperbelt	Chati	Pinus kesiya	10	11	secrot
Zambia	Copperbelt	Chati	Pinus kesiya	11	8	secrot
Zambia	Copperbelt	Chati	Pinus kesiya	11	8	secrot
Zambia	Copperbelt	Chati	Pinus kesiya	11	8	secrot
Zambia	Copperbelt	Chati	Pinus kesiya	11	8	secrot
Zambia	Copperbelt	Chati	Pinus kesiya	11	6	secrot
Zambia	Copperbelt	Chati	Pinus kesiya	11	4	secrot
Zambia	Copperbelt	Chati	Pinus kesiya	11	7	secrot
Zambia	Copperbelt	Chati	Pinus kesiya	11	9	secrot
Zambia	Copperbelt	Chati	Pinus kesiya	11	9	secrot
Zambia	Copperbelt	Chati	Pinus kesiya	11	9	secrot
Zambia	Copperbelt	Chati	Pinus kesiya	11	16	secrot
Zambia	Copperbelt	Chati	Pinus kesiya	12	9	secrot
Zambia	Copperbelt	Chati	Pinus kesiya	12	9	secrot
Zambia	Copperbelt	Chati	Pinus kesiya	12	7	secrot
Zambia	Copperbelt	Chati	Pinus kesiya	12	7	secrot
Zambia	Copperbelt	Chati	Pinus kesiya	12	10	secrot
Zambia	Copperbelt	Chati	Pinus kesiya	12	10	secrot
Zambia	Copperbelt	Chati	Pinus kesiya	12	16	secrot
Zambia	Copperbelt	Chati	Pinus kesiya	12	15	secrot
Zambia	Copperbelt	Chati	Pinus kesiya	13	7	secrot
Zambia	Copperbelt	Chati	Pinus kesiya	13	7	secrot
Zambia	Copperbelt	Chati	Pinus kesiya	13	9	secrot
Zambia	Copperbelt	Chati	Pinus kesiya	13	15	secrot
Zambia	Copperbelt	Chati	Pinus kesiya	14	9	secrot
Zambia	Copperbelt	Chati	Pinus kesiya	14	10	secrot
Zambia	Copperbelt	Chati	Pinus kesiya	14	13	secrot
Zambia	Copperbelt	Chati	Pinus kesiya	14	16	secrot
Zambia	Copperbelt	Chati	Pinus kesiya	14	15	secrot
Zambia	Copperbelt	Chati	Pinus kesiya	14	16	secrot
Zambia	Copperbelt	Chati	Pinus kesiya	14	15	secrot
Zambia	Copperbelt	Chati	Pinus kesiya	14	15	secrot
Zambia	Copperbelt	Chati	Pinus kesiya	14	16	secrot
Zambia	Copperbelt	Chati	Pinus kesiya	14	15	secrot
Zambia	Copperbelt	Chati	Pinus kesiya	14	16	secrot
Zambia	Copperbelt	Chati	Pinus kesiya	15	9	secrot
Zambia	Copperbelt	Chati	Pinus kesiya	15	9	secrot
Zambia	Copperbelt	Chati	Pinus kesiya	15	11	secrot
Zambia	Copperbelt	Chati	Pinus kesiya	15	10	secrot
Zambia	Copperbelt	Chati	Pinus kesiya	15	16	secrot
Zambia	Copperbelt	Chati	Pinus kesiya	15	14	secrot
Zambia	Copperbelt	Chati	Pinus kesiya	16	10	secrot
Zambia	Copperbelt	Chati	Pinus kesiya	16	16	secrot
Zambia	Copperbelt	Chati	Pinus kesiya	16	15	secrot
Zambia	Copperbelt	Chati	Pinus kesiya	16	16	secrot
Zambia	Copperbelt	Chati	Pinus kesiya	17	11	secrot
Zambia	Copperbelt	Chati	Pinus kesiya	17	16	secrot
Zambia	Copperbelt	Chati	Pinus kesiya	17	15	secrot
Zambia	Copperbelt	Chati	Pinus kesiya	18	16	secrot
Zambia	Copperbelt	Chati	Pinus kesiya	18	16	secrot
Zambia	Copperbelt	Chati	Pinus kesiya	18	16	secrot
Zambia	Copperbelt	Chati	Pinus kesiya	19	11	secrot
Zambia	Copperbelt	Chati	Pinus kesiya	19	16	secrot
Zambia	Copperbelt	Ichimpe	Pinus kesiya	13	19	firstrot
Zambia	Copperbelt	Ichimpe	Pinus kesiya	16	19	firstrot
Zambia	Copperbelt	Ichimpe	Pinus kesiya	17	12	firstrot
Zambia	Copperbelt	Ichimpe	Pinus kesiya	18	15	firstrot
Zambia	Copperbelt	Ichimpe	Pinus kesiya	20	17	firstrot
Zambia	Copperbelt	Ichimpe	Pinus kesiya	21	19	firstrot
Zambia	Copperbelt	Ichimpe	Pinus kesiya	22	20	firstrot
Zambia	Copperbelt	Ichimpe	Pinus kesiya	22	20	firstrot
Zambia	Copperbelt	Ichimpe	Pinus kesiya	22	23	firstrot
Zambia	Copperbelt	Ichimpe	Pinus kesiya	22	20	firstrot
Zambia	Copperbelt	Ichimpe	Pinus kesiya	22	18	firstrot
Zambia	Copperbelt	Ichimpe	Pinus kesiya	24	22	firstrot
Zambia	Copperbelt	Ichimpe	Pinus kesiya	25	25	firstrot
Zambia	Copperbelt	Ichimpe	Pinus kesiya	25	21	firstrot
Zambia	Copperbelt	Ichimpe	Pinus kesiya	26	24	firstrot
Zambia	Copperbelt	Ichimpe	Pinus kesiya	26	24	firstrot
Zambia	Copperbelt	Ichimpe	Pinus kesiya	26	19	firstrot
Zambia	Copperbelt	Ichimpe	Pinus kesiya	27	24	firstrot
Zambia	Copperbelt	Ichimpe	Pinus kesiya	27	25	firstrot
Zambia	Copperbelt	Ichimpe	Pinus kesiya	27	25	firstrot
Zambia	Copperbelt	Ichimpe	Pinus kesiya	27	24	firstrot
Zambia	Copperbelt	Ichimpe	Pinus kesiya	27	21	firstrot
Zambia	Copperbelt	Ichimpe	Pinus kesiya	28	21	firstrot
Zambia	Copperbelt	Ichimpe	Pinus kesiya	28	22	firstrot
Zambia	Copperbelt	Ichimpe	Pinus kesiya	28	22	firstrot
Zambia	Copperbelt	Ichimpe	Pinus kesiya	28	24	firstrot
Zambia	Copperbelt	Ichimpe	Pinus kesiya	28	21	firstrot
Zambia	Copperbelt	Ichimpe	Pinus kesiya	29	27	firstrot
Zambia	Copperbelt	Ichimpe	Pinus kesiya	29	23	firstrot
Zambia	Copperbelt	Ichimpe	Pinus kesiya	29	24	firstrot
Zambia	Copperbelt	Ichimpe	Pinus kesiya	29	26	firstrot
Zambia	Copperbelt	Ichimpe	Pinus kesiya	29	24	firstrot
Zambia	Copperbelt	Ichimpe	Pinus kesiya	30	21	firstrot
Zambia	Copperbelt	Ichimpe	Pinus kesiya	30	24	firstrot
Zambia	Copperbelt	Ichimpe	Pinus kesiya	30	24	firstrot
Zambia	Copperbelt	Ichimpe	Pinus kesiya	30	24	firstrot
Zambia	Copperbelt	Ichimpe	Pinus kesiya	30	24	firstrot
Zambia	Copperbelt	Ichimpe	Pinus kesiya	30	20	firstrot
Zambia	Copperbelt	Ichimpe	Pinus kesiya	31	25	firstrot
Zambia	Copperbelt	Ichimpe	Pinus kesiya	31	25	firstrot
Zambia	Copperbelt	Ichimpe	Pinus kesiya	31	25	firstrot
Zambia	Copperbelt	Ichimpe	Pinus kesiya	31	22	firstrot
Zambia	Copperbelt	Ichimpe	Pinus kesiya	31	22	firstrot
Zambia	Copperbelt	Ichimpe	Pinus kesiya	31	25	firstrot
Zambia	Copperbelt	Ichimpe	Pinus kesiya	31	24	firstrot
Zambia	Copperbelt	Ichimpe	Pinus kesiya	31	25	firstrot
Zambia	Copperbelt	Ichimpe	Pinus kesiya	32	26	firstrot
Zambia	Copperbelt	Ichimpe	Pinus kesiya	32	24	firstrot
Zambia	Copperbelt	Ichimpe	Pinus kesiya	32	25	firstrot
Zambia	Copperbelt	Ichimpe	Pinus kesiya	33	24	firstrot
Zambia	Copperbelt	Ichimpe	Pinus kesiya	33	25	firstrot
Zambia	Copperbelt	Ichimpe	Pinus kesiya	34	27	firstrot
Zambia	Copperbelt	Ichimpe	Pinus kesiya	34	26	firstrot
Zambia	Copperbelt	Ichimpe	Pinus kesiya	34	25	firstrot
Zambia	Copperbelt	Ichimpe	Pinus kesiya	34	25	firstrot
Zambia	Copperbelt	Ichimpe	Pinus kesiya	34	26	firstrot
Zambia	Copperbelt	Ichimpe	Pinus kesiya	34	14	firstrot
Zambia	Copperbelt	Ichimpe	Pinus kesiya	36	26	firstrot
Zambia	Copperbelt	Ichimpe	Pinus kesiya	36	26	firstrot
Zambia	Copperbelt	Ichimpe	Pinus kesiya	36	25	firstrot
Zambia	Copperbelt	Ichimpe	Pinus kesiya	38	28	firstrot
Zambia	Copperbelt	Ichimpe	Pinus kesiya	38	26	firstrot
Zambia	Copperbelt	Ichimpe	Pinus kesiya	38	26	firstrot
Zambia	Copperbelt	Ichimpe	Pinus kesiya	38	24	firstrot
Zambia	Copperbelt	Ichimpe	Pinus kesiya	38	25	firstrot
Zambia	Copperbelt	Ichimpe	Pinus kesiya	39	21	firstrot
Zambia	Copperbelt	Ichimpe	Pinus kesiya	39	26	firstrot
Zambia	Copperbelt	Ichimpe	Pinus kesiya	40	26	firstrot
Zambia	Copperbelt	Ichimpe	Pinus kesiya	40	25	firstrot
Zambia	Copperbelt	Ichimpe	Pinus kesiya	40	26	firstrot
Zambia	Copperbelt	Ichimpe	Pinus kesiya	40	26	firstrot
Zambia	Copperbelt	Ichimpe	Pinus kesiya	40	26	firstrot
Zambia	Copperbelt	Ichimpe	Pinus kesiya	40	26	firstrot
Zambia	Copperbelt	Ichimpe	Pinus kesiya	40	25	firstrot
Zambia	Copperbelt	Ichimpe	Pinus kesiya	40	23	firstrot
Zambia	Copperbelt	Ichimpe	Pinus kesiya	40	18	firstrot
Zambia	Copperbelt	Ichimpe	Pinus kesiya	41	24	firstrot
Zambia	Copperbelt	Ichimpe	Pinus kesiya	42	22	firstrot
Zambia	Copperbelt	Ichimpe	Pinus kesiya	42	26	firstrot
Zambia	Copperbelt	Ichimpe	Pinus kesiya	43	27	firstrot
Zambia	Copperbelt	Ichimpe	Pinus kesiya	44	26	firstrot
Zambia	Copperbelt	Ichimpe	Pinus kesiya	44	26	firstrot
Zambia	Copperbelt	Ichimpe	Pinus kesiya	44	26	firstrot
Zambia	Copperbelt	Ichimpe	Pinus kesiya	45	26	firstrot
Zambia	Copperbelt	Ichimpe	Pinus kesiya	47	27	firstrot
Zambia	Copperbelt	Ichimpe	Pinus kesiya	48	26	firstrot
Zambia	Copperbelt	Ichimpe	Pinus kesiya	48	27	firstrot
Zambia	Copperbelt	Ichimpe	Pinus kesiya	48	27	firstrot
Zambia	Copperbelt	Ichimpe	Pinus kesiya	49	23	firstrot
Zambia	Copperbelt	Ichimpe	Pinus kesiya	49	26	firstrot
Zambia	Copperbelt	Ichimpe	Pinus kesiya	50	28	firstrot
Zambia	Copperbelt	Ichimpe	Pinus kesiya	50	26	firstrot
Zambia	Copperbelt	Ichimpe	Pinus kesiya	12	19	firstrot
Zambia	Copperbelt	Ichimpe	Pinus kesiya	13	24	firstrot
Zambia	Copperbelt	Ichimpe	Pinus kesiya	13	20	firstrot
Zambia	Copperbelt	Ichimpe	Pinus kesiya	14	20	firstrot
Zambia	Copperbelt	Ichimpe	Pinus kesiya	14	13	firstrot
Zambia	Copperbelt	Ichimpe	Pinus kesiya	14	13	firstrot
Zambia	Copperbelt	Ichimpe	Pinus kesiya	15	12	firstrot
Zambia	Copperbelt	Ichimpe	Pinus kesiya	16	21	firstrot
Zambia	Copperbelt	Ichimpe	Pinus kesiya	16	24	firstrot
Zambia	Copperbelt	Ichimpe	Pinus kesiya	16	24	firstrot
Zambia	Copperbelt	Ichimpe	Pinus kesiya	16	24	firstrot
Zambia	Copperbelt	Ichimpe	Pinus kesiya	16	10	firstrot
Zambia	Copperbelt	Ichimpe	Pinus kesiya	17	15	firstrot
Zambia	Copperbelt	Ichimpe	Pinus kesiya	18	20	firstrot
Zambia	Copperbelt	Ichimpe	Pinus kesiya	18	21	firstrot
Zambia	Copperbelt	Ichimpe	Pinus kesiya	18	22	firstrot
Zambia	Copperbelt	Ichimpe	Pinus kesiya	18	15	firstrot
Zambia	Copperbelt	Ichimpe	Pinus kesiya	19	20	firstrot
Zambia	Copperbelt	Ichimpe	Pinus kesiya	20	23	firstrot
Zambia	Copperbelt	Ichimpe	Pinus kesiya	20	21	firstrot
Zambia	Copperbelt	Ichimpe	Pinus kesiya	20	22	firstrot
Zambia	Copperbelt	Ichimpe	Pinus kesiya	20	22	firstrot
Zambia	Copperbelt	Ichimpe	Pinus kesiya	20	23	firstrot
Zambia	Copperbelt	Ichimpe	Pinus kesiya	20	23	firstrot
Zambia	Copperbelt	Ichimpe	Pinus kesiya	20	18	firstrot
Zambia	Copperbelt	Ichimpe	Pinus kesiya	21	25	firstrot
Zambia	Copperbelt	Ichimpe	Pinus kesiya	21	20	firstrot
Zambia	Copperbelt	Ichimpe	Pinus kesiya	21	20	firstrot
Zambia	Copperbelt	Ichimpe	Pinus kesiya	21	20	firstrot
Zambia	Copperbelt	Ichimpe	Pinus kesiya	21	19	firstrot
Zambia	Copperbelt	Ichimpe	Pinus kesiya	21	20	firstrot
Zambia	Copperbelt	Ichimpe	Pinus kesiya	22	23	firstrot
Zambia	Copperbelt	Ichimpe	Pinus kesiya	22	23	firstrot
Zambia	Copperbelt	Ichimpe	Pinus kesiya	22	19	firstrot
Zambia	Copperbelt	Ichimpe	Pinus kesiya	22	24	firstrot
Zambia	Copperbelt	Ichimpe	Pinus kesiya	22	24	firstrot
Zambia	Copperbelt	Ichimpe	Pinus kesiya	22	25	firstrot
Zambia	Copperbelt	Ichimpe	Pinus kesiya	22	20	firstrot
Zambia	Copperbelt	Ichimpe	Pinus kesiya	22	16	firstrot
Zambia	Copperbelt	Ichimpe	Pinus kesiya	22	21	firstrot
Zambia	Copperbelt	Ichimpe	Pinus kesiya	22	21	firstrot
Zambia	Copperbelt	Ichimpe	Pinus kesiya	22	21	firstrot
Zambia	Copperbelt	Ichimpe	Pinus kesiya	22	23	firstrot
Zambia	Copperbelt	Ichimpe	Pinus kesiya	22	24	firstrot
Zambia	Copperbelt	Ichimpe	Pinus kesiya	22	24	firstrot
Zambia	Copperbelt	Ichimpe	Pinus kesiya	22	18	firstrot
Zambia	Copperbelt	Ichimpe	Pinus kesiya	23	21	firstrot
Zambia	Copperbelt	Ichimpe	Pinus kesiya	23	21	firstrot
Zambia	Copperbelt	Ichimpe	Pinus kesiya	23	18	firstrot
Zambia	Copperbelt	Ichimpe	Pinus kesiya	23	20	firstrot
Zambia	Copperbelt	Ichimpe	Pinus kesiya	23	21	firstrot
Zambia	Copperbelt	Ichimpe	Pinus kesiya	24	24	firstrot
Zambia	Copperbelt	Ichimpe	Pinus kesiya	24	24	firstrot
Zambia	Copperbelt	Ichimpe	Pinus kesiya	24	23	firstrot
Zambia	Copperbelt	Ichimpe	Pinus kesiya	24	21	firstrot
Zambia	Copperbelt	Ichimpe	Pinus kesiya	24	21	firstrot
Zambia	Copperbelt	Ichimpe	Pinus kesiya	24	24	firstrot
Zambia	Copperbelt	Ichimpe	Pinus kesiya	25	22	firstrot
Zambia	Copperbelt	Ichimpe	Pinus kesiya	25	25	firstrot
Zambia	Copperbelt	Ichimpe	Pinus kesiya	26	23	firstrot
Zambia	Copperbelt	Ichimpe	Pinus kesiya	26	23	firstrot
Zambia	Copperbelt	Ichimpe	Pinus kesiya	26	21	firstrot
Zambia	Copperbelt	Ichimpe	Pinus kesiya	26	23	firstrot
Zambia	Copperbelt	Ichimpe	Pinus kesiya	26	23	firstrot
Zambia	Copperbelt	Ichimpe	Pinus kesiya	26	20	firstrot
Zambia	Copperbelt	Ichimpe	Pinus kesiya	27	24	firstrot
Zambia	Copperbelt	Ichimpe	Pinus kesiya	27	22	firstrot
Zambia	Copperbelt	Ichimpe	Pinus kesiya	27	17	firstrot
Zambia	Copperbelt	Ichimpe	Pinus kesiya	27	23	firstrot
Zambia	Copperbelt	Ichimpe	Pinus kesiya	28	24	firstrot
Zambia	Copperbelt	Ichimpe	Pinus kesiya	28	23	firstrot
Zambia	Copperbelt	Ichimpe	Pinus kesiya	28	23	firstrot
Zambia	Copperbelt	Ichimpe	Pinus kesiya	28	23	firstrot
Zambia	Copperbelt	Ichimpe	Pinus kesiya	28	25	firstrot
Zambia	Copperbelt	Ichimpe	Pinus kesiya	28	24	firstrot
Zambia	Copperbelt	Ichimpe	Pinus kesiya	29	25	firstrot
Zambia	Copperbelt	Ichimpe	Pinus kesiya	29	23	firstrot
Zambia	Copperbelt	Ichimpe	Pinus kesiya	29	23	firstrot
Zambia	Copperbelt	Ichimpe	Pinus kesiya	29	23	firstrot
Zambia	Copperbelt	Ichimpe	Pinus kesiya	29	24	firstrot
Zambia	Copperbelt	Ichimpe	Pinus kesiya	29	22	firstrot
Zambia	Copperbelt	Ichimpe	Pinus kesiya	29	21	firstrot
Zambia	Copperbelt	Ichimpe	Pinus kesiya	29	21	firstrot
Zambia	Copperbelt	Ichimpe	Pinus kesiya	30	22	firstrot
Zambia	Copperbelt	Ichimpe	Pinus kesiya	30	24	firstrot
Zambia	Copperbelt	Ichimpe	Pinus kesiya	30	21	firstrot
Zambia	Copperbelt	Ichimpe	Pinus kesiya	30	20	firstrot
Zambia	Copperbelt	Ichimpe	Pinus kesiya	30	23	firstrot
Zambia	Copperbelt	Ichimpe	Pinus kesiya	30	23	firstrot
Zambia	Copperbelt	Ichimpe	Pinus kesiya	30	24	firstrot
Zambia	Copperbelt	Ichimpe	Pinus kesiya	30	23	firstrot
Zambia	Copperbelt	Ichimpe	Pinus kesiya	30	23	firstrot
Zambia	Copperbelt	Ichimpe	Pinus kesiya	30	24	firstrot
Zambia	Copperbelt	Ichimpe	Pinus kesiya	31	23	firstrot
Zambia	Copperbelt	Ichimpe	Pinus kesiya	31	22	firstrot
Zambia	Copperbelt	Ichimpe	Pinus kesiya	31	19	firstrot
Zambia	Copperbelt	Ichimpe	Pinus kesiya	31	22	firstrot
Zambia	Copperbelt	Ichimpe	Pinus kesiya	31	23	firstrot
Zambia	Copperbelt	Ichimpe	Pinus kesiya	31	24	firstrot
Zambia	Copperbelt	Ichimpe	Pinus kesiya	31	23	firstrot
Zambia	Copperbelt	Ichimpe	Pinus kesiya	31	23	firstrot
Zambia	Copperbelt	Ichimpe	Pinus kesiya	32	23	firstrot
Zambia	Copperbelt	Ichimpe	Pinus kesiya	32	22	firstrot
Zambia	Copperbelt	Ichimpe	Pinus kesiya	32	23	firstrot
Zambia	Copperbelt	Ichimpe	Pinus kesiya	32	22	firstrot
Zambia	Copperbelt	Ichimpe	Pinus kesiya	32	20	firstrot
Zambia	Copperbelt	Ichimpe	Pinus kesiya	32	23	firstrot
Zambia	Copperbelt	Ichimpe	Pinus kesiya	32	22	firstrot
Zambia	Copperbelt	Ichimpe	Pinus kesiya	32	23	firstrot
Zambia	Copperbelt	Ichimpe	Pinus kesiya	32	23	firstrot
Zambia	Copperbelt	Ichimpe	Pinus kesiya	33	22	firstrot
Zambia	Copperbelt	Ichimpe	Pinus kesiya	33	24	firstrot
Zambia	Copperbelt	Ichimpe	Pinus kesiya	33	21	firstrot
Zambia	Copperbelt	Ichimpe	Pinus kesiya	33	20	firstrot
Zambia	Copperbelt	Ichimpe	Pinus kesiya	33	24	firstrot
Zambia	Copperbelt	Ichimpe	Pinus kesiya	33	24	firstrot
Zambia	Copperbelt	Ichimpe	Pinus kesiya	33	24	firstrot
Zambia	Copperbelt	Ichimpe	Pinus kesiya	34	23	firstrot
Zambia	Copperbelt	Ichimpe	Pinus kesiya	34	24	firstrot
Zambia	Copperbelt	Ichimpe	Pinus kesiya	34	23	firstrot
Zambia	Copperbelt	Ichimpe	Pinus kesiya	34	23	firstrot
Zambia	Copperbelt	Ichimpe	Pinus kesiya	34	23	firstrot
Zambia	Copperbelt	Ichimpe	Pinus kesiya	34	23	firstrot
Zambia	Copperbelt	Ichimpe	Pinus kesiya	34	24	firstrot
Zambia	Copperbelt	Ichimpe	Pinus kesiya	34	24	firstrot
Zambia	Copperbelt	Ichimpe	Pinus kesiya	34	24	firstrot
Zambia	Copperbelt	Ichimpe	Pinus kesiya	34	24	firstrot
Zambia	Copperbelt	Ichimpe	Pinus kesiya	34	22	firstrot
Zambia	Copperbelt	Ichimpe	Pinus kesiya	35	23	firstrot
Zambia	Copperbelt	Ichimpe	Pinus kesiya	35	24	firstrot
Zambia	Copperbelt	Ichimpe	Pinus kesiya	35	24	firstrot
Zambia	Copperbelt	Ichimpe	Pinus kesiya	35	24	firstrot
Zambia	Copperbelt	Ichimpe	Pinus kesiya	35	25	firstrot
Zambia	Copperbelt	Ichimpe	Pinus kesiya	35	25	firstrot
Zambia	Copperbelt	Ichimpe	Pinus kesiya	36	22	firstrot
Zambia	Copperbelt	Ichimpe	Pinus kesiya	36	22	firstrot
Zambia	Copperbelt	Ichimpe	Pinus kesiya	36	22	firstrot
Zambia	Copperbelt	Ichimpe	Pinus kesiya	36	19	firstrot
Zambia	Copperbelt	Ichimpe	Pinus kesiya	36	24	firstrot
Zambia	Copperbelt	Ichimpe	Pinus kesiya	36	24	firstrot
Zambia	Copperbelt	Ichimpe	Pinus kesiya	36	24	firstrot
Zambia	Copperbelt	Ichimpe	Pinus kesiya	36	24	firstrot
Zambia	Copperbelt	Ichimpe	Pinus kesiya	36	23	firstrot
Zambia	Copperbelt	Ichimpe	Pinus kesiya	37	23	firstrot
Zambia	Copperbelt	Ichimpe	Pinus kesiya	37	24	firstrot
Zambia	Copperbelt	Ichimpe	Pinus kesiya	37	24	firstrot
Zambia	Copperbelt	Ichimpe	Pinus kesiya	37	24	firstrot
Zambia	Copperbelt	Ichimpe	Pinus kesiya	37	25	firstrot
Zambia	Copperbelt	Ichimpe	Pinus kesiya	37	26	firstrot
Zambia	Copperbelt	Ichimpe	Pinus kesiya	37	24	firstrot
Zambia	Copperbelt	Ichimpe	Pinus kesiya	38	24	firstrot
Zambia	Copperbelt	Ichimpe	Pinus kesiya	38	24	firstrot
Zambia	Copperbelt	Ichimpe	Pinus kesiya	38	25	firstrot
Zambia	Copperbelt	Ichimpe	Pinus kesiya	38	25	firstrot
Zambia	Copperbelt	Ichimpe	Pinus kesiya	38	24	firstrot
Zambia	Copperbelt	Ichimpe	Pinus kesiya	38	25	firstrot
Zambia	Copperbelt	Ichimpe	Pinus kesiya	38	24	firstrot
Zambia	Copperbelt	Ichimpe	Pinus kesiya	38	22	firstrot
Zambia	Copperbelt	Ichimpe	Pinus kesiya	38	26	firstrot
Zambia	Copperbelt	Ichimpe	Pinus kesiya	38	25	firstrot
Zambia	Copperbelt	Ichimpe	Pinus kesiya	38	24	firstrot
Zambia	Copperbelt	Ichimpe	Pinus kesiya	39	24	firstrot
Zambia	Copperbelt	Ichimpe	Pinus kesiya	39	26	firstrot
Zambia	Copperbelt	Ichimpe	Pinus kesiya	40	22	firstrot
Zambia	Copperbelt	Ichimpe	Pinus kesiya	40	25	firstrot
Zambia	Copperbelt	Ichimpe	Pinus kesiya	40	25	firstrot
Zambia	Copperbelt	Ichimpe	Pinus kesiya	40	25	firstrot
Zambia	Copperbelt	Ichimpe	Pinus kesiya	40	22	firstrot
Zambia	Copperbelt	Ichimpe	Pinus kesiya	40	22	firstrot
Zambia	Copperbelt	Ichimpe	Pinus kesiya	40	26	firstrot
Zambia	Copperbelt	Ichimpe	Pinus kesiya	40	26	firstrot
Zambia	Copperbelt	Ichimpe	Pinus kesiya	40	25	firstrot
Zambia	Copperbelt	Ichimpe	Pinus kesiya	41	24	firstrot
Zambia	Copperbelt	Ichimpe	Pinus kesiya	42	23	firstrot
Zambia	Copperbelt	Ichimpe	Pinus kesiya	42	25	firstrot
Zambia	Copperbelt	Ichimpe	Pinus kesiya	42	23	firstrot
Zambia	Copperbelt	Ichimpe	Pinus kesiya	42	26	firstrot
Zambia	Copperbelt	Ichimpe	Pinus kesiya	42	22	firstrot
Zambia	Copperbelt	Ichimpe	Pinus kesiya	43	27	firstrot
Zambia	Copperbelt	Ichimpe	Pinus kesiya	43	25	firstrot
Zambia	Copperbelt	Ichimpe	Pinus kesiya	43	26	firstrot
Zambia	Copperbelt	Ichimpe	Pinus kesiya	44	25	firstrot
Zambia	Copperbelt	Ichimpe	Pinus kesiya	44	26	firstrot
Zambia	Copperbelt	Ichimpe	Pinus kesiya	45	24	firstrot
Zambia	Copperbelt	Ichimpe	Pinus kesiya	46	23	firstrot
Zambia	Copperbelt	Ichimpe	Pinus kesiya	46	24	firstrot
Zambia	Copperbelt	Ichimpe	Pinus kesiya	46	24	firstrot
Zambia	Copperbelt	Ichimpe	Pinus kesiya	47	27	firstrot
Zambia	Copperbelt	Ichimpe	Pinus kesiya	48	24	firstrot
Zambia	Copperbelt	Ichimpe	Pinus kesiya	48	23	firstrot
Zambia	Copperbelt	Ichimpe	Pinus kesiya	48	24	firstrot
Zambia	Copperbelt	Ichimpe	Pinus kesiya	50	25	firstrot
Zambia	Copperbelt	Ichimpe	Pinus kesiya	50	26	firstrot
Zambia	Copperbelt	Ichimpe	Pinus kesiya	10	19	firstrot
Zambia	Copperbelt	Ichimpe	Pinus kesiya	11	15	firstrot
Zambia	Copperbelt	Ichimpe	Pinus kesiya	14	20	firstrot
Zambia	Copperbelt	Ichimpe	Pinus kesiya	15	19	firstrot
Zambia	Copperbelt	Ichimpe	Pinus kesiya	15	20	firstrot
Zambia	Copperbelt	Ichimpe	Pinus kesiya	15	20	firstrot
Zambia	Copperbelt	Ichimpe	Pinus kesiya	15	18	firstrot
Zambia	Copperbelt	Ichimpe	Pinus kesiya	15	21	firstrot
Zambia	Copperbelt	Ichimpe	Pinus kesiya	15	20	firstrot
Zambia	Copperbelt	Ichimpe	Pinus kesiya	16	20	firstrot
Zambia	Copperbelt	Ichimpe	Pinus kesiya	16	15	firstrot
Zambia	Copperbelt	Ichimpe	Pinus kesiya	16	22	firstrot
Zambia	Copperbelt	Ichimpe	Pinus kesiya	17	20	firstrot
Zambia	Copperbelt	Ichimpe	Pinus kesiya	18	17	firstrot
Zambia	Copperbelt	Ichimpe	Pinus kesiya	18	22	firstrot
Zambia	Copperbelt	Ichimpe	Pinus kesiya	18	17	firstrot
Zambia	Copperbelt	Ichimpe	Pinus kesiya	18	20	firstrot
Zambia	Copperbelt	Ichimpe	Pinus kesiya	18	22	firstrot
Zambia	Copperbelt	Ichimpe	Pinus kesiya	19	18	firstrot
Zambia	Copperbelt	Ichimpe	Pinus kesiya	19	20	firstrot
Zambia	Copperbelt	Ichimpe	Pinus kesiya	19	21	firstrot
Zambia	Copperbelt	Ichimpe	Pinus kesiya	19	18	firstrot
Zambia	Copperbelt	Ichimpe	Pinus kesiya	20	18	firstrot
Zambia	Copperbelt	Ichimpe	Pinus kesiya	20	18	firstrot
Zambia	Copperbelt	Ichimpe	Pinus kesiya	20	19	firstrot
Zambia	Copperbelt	Ichimpe	Pinus kesiya	20	19	firstrot
Zambia	Copperbelt	Ichimpe	Pinus kesiya	20	21	firstrot
Zambia	Copperbelt	Ichimpe	Pinus kesiya	20	21	firstrot
Zambia	Copperbelt	Ichimpe	Pinus kesiya	20	22	firstrot
Zambia	Copperbelt	Ichimpe	Pinus kesiya	20	20	firstrot
Zambia	Copperbelt	Ichimpe	Pinus kesiya	20	22	firstrot
Zambia	Copperbelt	Ichimpe	Pinus kesiya	21	19	firstrot
Zambia	Copperbelt	Ichimpe	Pinus kesiya	21	20	firstrot
Zambia	Copperbelt	Ichimpe	Pinus kesiya	21	18	firstrot
Zambia	Copperbelt	Ichimpe	Pinus kesiya	21	18	firstrot
Zambia	Copperbelt	Ichimpe	Pinus kesiya	21	22	firstrot
Zambia	Copperbelt	Ichimpe	Pinus kesiya	21	20	firstrot
Zambia	Copperbelt	Ichimpe	Pinus kesiya	21	18	firstrot
Zambia	Copperbelt	Ichimpe	Pinus kesiya	21	20	firstrot
Zambia	Copperbelt	Ichimpe	Pinus kesiya	21	18	firstrot
Zambia	Copperbelt	Ichimpe	Pinus kesiya	21	22	firstrot
Zambia	Copperbelt	Ichimpe	Pinus kesiya	21	22	firstrot
Zambia	Copperbelt	Ichimpe	Pinus kesiya	21	21	firstrot
Zambia	Copperbelt	Ichimpe	Pinus kesiya	22	20	firstrot
Zambia	Copperbelt	Ichimpe	Pinus kesiya	22	22	firstrot
Zambia	Copperbelt	Ichimpe	Pinus kesiya	22	24	firstrot
Zambia	Copperbelt	Ichimpe	Pinus kesiya	22	23	firstrot
Zambia	Copperbelt	Ichimpe	Pinus kesiya	22	22	firstrot
Zambia	Copperbelt	Ichimpe	Pinus kesiya	22	19	firstrot
Zambia	Copperbelt	Ichimpe	Pinus kesiya	22	18	firstrot
Zambia	Copperbelt	Ichimpe	Pinus kesiya	22	23	firstrot
Zambia	Copperbelt	Ichimpe	Pinus kesiya	22	20	firstrot
Zambia	Copperbelt	Ichimpe	Pinus kesiya	22	21	firstrot
Zambia	Copperbelt	Ichimpe	Pinus kesiya	22	22	firstrot
Zambia	Copperbelt	Ichimpe	Pinus kesiya	23	19	firstrot
Zambia	Copperbelt	Ichimpe	Pinus kesiya	23	21	firstrot
Zambia	Copperbelt	Ichimpe	Pinus kesiya	23	19	firstrot
Zambia	Copperbelt	Ichimpe	Pinus kesiya	23	18	firstrot
Zambia	Copperbelt	Ichimpe	Pinus kesiya	23	24	firstrot
Zambia	Copperbelt	Ichimpe	Pinus kesiya	23	23	firstrot
Zambia	Copperbelt	Ichimpe	Pinus kesiya	23	22	firstrot
Zambia	Copperbelt	Ichimpe	Pinus kesiya	23	20	firstrot
Zambia	Copperbelt	Ichimpe	Pinus kesiya	23	19	firstrot
Zambia	Copperbelt	Ichimpe	Pinus kesiya	23	19	firstrot
Zambia	Copperbelt	Ichimpe	Pinus kesiya	24	22	firstrot
Zambia	Copperbelt	Ichimpe	Pinus kesiya	24	21	firstrot
Zambia	Copperbelt	Ichimpe	Pinus kesiya	24	20	firstrot
Zambia	Copperbelt	Ichimpe	Pinus kesiya	24	21	firstrot
Zambia	Copperbelt	Ichimpe	Pinus kesiya	24	19	firstrot
Zambia	Copperbelt	Ichimpe	Pinus kesiya	24	18	firstrot
Zambia	Copperbelt	Ichimpe	Pinus kesiya	24	20	firstrot
Zambia	Copperbelt	Ichimpe	Pinus kesiya	24	22	firstrot
Zambia	Copperbelt	Ichimpe	Pinus kesiya	24	23	firstrot
Zambia	Copperbelt	Ichimpe	Pinus kesiya	24	23	firstrot
Zambia	Copperbelt	Ichimpe	Pinus kesiya	24	23	firstrot
Zambia	Copperbelt	Ichimpe	Pinus kesiya	24	21	firstrot
Zambia	Copperbelt	Ichimpe	Pinus kesiya	24	20	firstrot
Zambia	Copperbelt	Ichimpe	Pinus kesiya	24	22	firstrot
Zambia	Copperbelt	Ichimpe	Pinus kesiya	24	24	firstrot
Zambia	Copperbelt	Ichimpe	Pinus kesiya	24	24	firstrot
Zambia	Copperbelt	Ichimpe	Pinus kesiya	25	21	firstrot
Zambia	Copperbelt	Ichimpe	Pinus kesiya	25	21	firstrot
Zambia	Copperbelt	Ichimpe	Pinus kesiya	25	22	firstrot
Zambia	Copperbelt	Ichimpe	Pinus kesiya	25	19	firstrot
Zambia	Copperbelt	Ichimpe	Pinus kesiya	25	20	firstrot
Zambia	Copperbelt	Ichimpe	Pinus kesiya	25	20	firstrot
Zambia	Copperbelt	Ichimpe	Pinus kesiya	25	21	firstrot
Zambia	Copperbelt	Ichimpe	Pinus kesiya	25	21	firstrot
Zambia	Copperbelt	Ichimpe	Pinus kesiya	25	22	firstrot
Zambia	Copperbelt	Ichimpe	Pinus kesiya	25	21	firstrot
Zambia	Copperbelt	Ichimpe	Pinus kesiya	25	22	firstrot
Zambia	Copperbelt	Ichimpe	Pinus kesiya	25	22	firstrot
Zambia	Copperbelt	Ichimpe	Pinus kesiya	25	20	firstrot
Zambia	Copperbelt	Ichimpe	Pinus kesiya	25	19	firstrot
Zambia	Copperbelt	Ichimpe	Pinus kesiya	25	19	firstrot
Zambia	Copperbelt	Ichimpe	Pinus kesiya	25	24	firstrot
Zambia	Copperbelt	Ichimpe	Pinus kesiya	25	22	firstrot
Zambia	Copperbelt	Ichimpe	Pinus kesiya	25	25	firstrot
Zambia	Copperbelt	Ichimpe	Pinus kesiya	25	26	firstrot
Zambia	Copperbelt	Ichimpe	Pinus kesiya	25	21	firstrot
Zambia	Copperbelt	Ichimpe	Pinus kesiya	26	22	firstrot
Zambia	Copperbelt	Ichimpe	Pinus kesiya	26	21	firstrot
Zambia	Copperbelt	Ichimpe	Pinus kesiya	26	20	firstrot
Zambia	Copperbelt	Ichimpe	Pinus kesiya	26	19	firstrot
Zambia	Copperbelt	Ichimpe	Pinus kesiya	26	21	firstrot
Zambia	Copperbelt	Ichimpe	Pinus kesiya	26	21	firstrot
Zambia	Copperbelt	Ichimpe	Pinus kesiya	26	24	firstrot
Zambia	Copperbelt	Ichimpe	Pinus kesiya	26	23	firstrot
Zambia	Copperbelt	Ichimpe	Pinus kesiya	26	22	firstrot
Zambia	Copperbelt	Ichimpe	Pinus kesiya	26	23	firstrot
Zambia	Copperbelt	Ichimpe	Pinus kesiya	26	21	firstrot
Zambia	Copperbelt	Ichimpe	Pinus kesiya	26	22	firstrot
Zambia	Copperbelt	Ichimpe	Pinus kesiya	26	22	firstrot
Zambia	Copperbelt	Ichimpe	Pinus kesiya	26	21	firstrot
Zambia	Copperbelt	Ichimpe	Pinus kesiya	26	22	firstrot
Zambia	Copperbelt	Ichimpe	Pinus kesiya	26	21	firstrot
Zambia	Copperbelt	Ichimpe	Pinus kesiya	26	22	firstrot
Zambia	Copperbelt	Ichimpe	Pinus kesiya	27	21	firstrot
Zambia	Copperbelt	Ichimpe	Pinus kesiya	27	21	firstrot
Zambia	Copperbelt	Ichimpe	Pinus kesiya	27	23	firstrot
Zambia	Copperbelt	Ichimpe	Pinus kesiya	27	20	firstrot
Zambia	Copperbelt	Ichimpe	Pinus kesiya	27	20	firstrot
Zambia	Copperbelt	Ichimpe	Pinus kesiya	27	21	firstrot
Zambia	Copperbelt	Ichimpe	Pinus kesiya	27	20	firstrot
Zambia	Copperbelt	Ichimpe	Pinus kesiya	27	23	firstrot
Zambia	Copperbelt	Ichimpe	Pinus kesiya	27	20	firstrot
Zambia	Copperbelt	Ichimpe	Pinus kesiya	27	25	firstrot
Zambia	Copperbelt	Ichimpe	Pinus kesiya	27	25	firstrot
Zambia	Copperbelt	Ichimpe	Pinus kesiya	27	24	firstrot
Zambia	Copperbelt	Ichimpe	Pinus kesiya	28	21	firstrot
Zambia	Copperbelt	Ichimpe	Pinus kesiya	28	22	firstrot
Zambia	Copperbelt	Ichimpe	Pinus kesiya	28	21	firstrot
Zambia	Copperbelt	Ichimpe	Pinus kesiya	28	21	firstrot
Zambia	Copperbelt	Ichimpe	Pinus kesiya	28	20	firstrot
Zambia	Copperbelt	Ichimpe	Pinus kesiya	28	19	firstrot
Zambia	Copperbelt	Ichimpe	Pinus kesiya	28	20	firstrot
Zambia	Copperbelt	Ichimpe	Pinus kesiya	28	20	firstrot
Zambia	Copperbelt	Ichimpe	Pinus kesiya	28	23	firstrot
Zambia	Copperbelt	Ichimpe	Pinus kesiya	28	21	firstrot
Zambia	Copperbelt	Ichimpe	Pinus kesiya	28	21	firstrot
Zambia	Copperbelt	Ichimpe	Pinus kesiya	28	24	firstrot
Zambia	Copperbelt	Ichimpe	Pinus kesiya	28	24	firstrot
Zambia	Copperbelt	Ichimpe	Pinus kesiya	28	25	firstrot
Zambia	Copperbelt	Ichimpe	Pinus kesiya	28	22	firstrot
Zambia	Copperbelt	Ichimpe	Pinus kesiya	29	20	firstrot
Zambia	Copperbelt	Ichimpe	Pinus kesiya	29	22	firstrot
Zambia	Copperbelt	Ichimpe	Pinus kesiya	29	22	firstrot
Zambia	Copperbelt	Ichimpe	Pinus kesiya	29	21	firstrot
Zambia	Copperbelt	Ichimpe	Pinus kesiya	29	21	firstrot
Zambia	Copperbelt	Ichimpe	Pinus kesiya	29	19	firstrot
Zambia	Copperbelt	Ichimpe	Pinus kesiya	29	24	firstrot
Zambia	Copperbelt	Ichimpe	Pinus kesiya	29	23	firstrot
Zambia	Copperbelt	Ichimpe	Pinus kesiya	29	21	firstrot
Zambia	Copperbelt	Ichimpe	Pinus kesiya	29	21	firstrot
Zambia	Copperbelt	Ichimpe	Pinus kesiya	29	20	firstrot
Zambia	Copperbelt	Ichimpe	Pinus kesiya	29	21	firstrot
Zambia	Copperbelt	Ichimpe	Pinus kesiya	29	21	firstrot
Zambia	Copperbelt	Ichimpe	Pinus kesiya	29	21	firstrot
Zambia	Copperbelt	Ichimpe	Pinus kesiya	29	21	firstrot
Zambia	Copperbelt	Ichimpe	Pinus kesiya	29	23	firstrot
Zambia	Copperbelt	Ichimpe	Pinus kesiya	29	23	firstrot
Zambia	Copperbelt	Ichimpe	Pinus kesiya	29	20	firstrot
Zambia	Copperbelt	Ichimpe	Pinus kesiya	29	24	firstrot
Zambia	Copperbelt	Ichimpe	Pinus kesiya	29	23	firstrot
Zambia	Copperbelt	Ichimpe	Pinus kesiya	29	24	firstrot
Zambia	Copperbelt	Ichimpe	Pinus kesiya	29	23	firstrot
Zambia	Copperbelt	Ichimpe	Pinus kesiya	29	22	firstrot
Zambia	Copperbelt	Ichimpe	Pinus kesiya	29	23	firstrot
Zambia	Copperbelt	Ichimpe	Pinus kesiya	30	22	firstrot
Zambia	Copperbelt	Ichimpe	Pinus kesiya	30	23	firstrot
Zambia	Copperbelt	Ichimpe	Pinus kesiya	30	21	firstrot
Zambia	Copperbelt	Ichimpe	Pinus kesiya	30	23	firstrot
Zambia	Copperbelt	Ichimpe	Pinus kesiya	30	22	firstrot
Zambia	Copperbelt	Ichimpe	Pinus kesiya	30	22	firstrot
Zambia	Copperbelt	Ichimpe	Pinus kesiya	30	21	firstrot
Zambia	Copperbelt	Ichimpe	Pinus kesiya	30	23	firstrot
Zambia	Copperbelt	Ichimpe	Pinus kesiya	30	22	firstrot
Zambia	Copperbelt	Ichimpe	Pinus kesiya	30	23	firstrot
Zambia	Copperbelt	Ichimpe	Pinus kesiya	30	23	firstrot
Zambia	Copperbelt	Ichimpe	Pinus kesiya	30	22	firstrot
Zambia	Copperbelt	Ichimpe	Pinus kesiya	30	23	firstrot
Zambia	Copperbelt	Ichimpe	Pinus kesiya	30	21	firstrot
Zambia	Copperbelt	Ichimpe	Pinus kesiya	30	22	firstrot
Zambia	Copperbelt	Ichimpe	Pinus kesiya	30	23	firstrot
Zambia	Copperbelt	Ichimpe	Pinus kesiya	30	22	firstrot
Zambia	Copperbelt	Ichimpe	Pinus kesiya	30	22	firstrot
Zambia	Copperbelt	Ichimpe	Pinus kesiya	30	24	firstrot
Zambia	Copperbelt	Ichimpe	Pinus kesiya	30	22	firstrot
Zambia	Copperbelt	Ichimpe	Pinus kesiya	30	23	firstrot
Zambia	Copperbelt	Ichimpe	Pinus kesiya	30	23	firstrot
Zambia	Copperbelt	Ichimpe	Pinus kesiya	30	22	firstrot
Zambia	Copperbelt	Ichimpe	Pinus kesiya	30	22	firstrot
Zambia	Copperbelt	Ichimpe	Pinus kesiya	31	24	firstrot
Zambia	Copperbelt	Ichimpe	Pinus kesiya	31	21	firstrot
Zambia	Copperbelt	Ichimpe	Pinus kesiya	31	22	firstrot
Zambia	Copperbelt	Ichimpe	Pinus kesiya	31	23	firstrot
Zambia	Copperbelt	Ichimpe	Pinus kesiya	31	23	firstrot
Zambia	Copperbelt	Ichimpe	Pinus kesiya	31	23	firstrot
Zambia	Copperbelt	Ichimpe	Pinus kesiya	31	23	firstrot
Zambia	Copperbelt	Ichimpe	Pinus kesiya	31	21	firstrot
Zambia	Copperbelt	Ichimpe	Pinus kesiya	31	24	firstrot
Zambia	Copperbelt	Ichimpe	Pinus kesiya	31	23	firstrot
Zambia	Copperbelt	Ichimpe	Pinus kesiya	31	23	firstrot
Zambia	Copperbelt	Ichimpe	Pinus kesiya	31	21	firstrot
Zambia	Copperbelt	Ichimpe	Pinus kesiya	31	22	firstrot
Zambia	Copperbelt	Ichimpe	Pinus kesiya	31	23	firstrot
Zambia	Copperbelt	Ichimpe	Pinus kesiya	31	23	firstrot
Zambia	Copperbelt	Ichimpe	Pinus kesiya	31	24	firstrot
Zambia	Copperbelt	Ichimpe	Pinus kesiya	31	21	firstrot
Zambia	Copperbelt	Ichimpe	Pinus kesiya	31	26	firstrot
Zambia	Copperbelt	Ichimpe	Pinus kesiya	31	25	firstrot
Zambia	Copperbelt	Ichimpe	Pinus kesiya	32	22	firstrot
Zambia	Copperbelt	Ichimpe	Pinus kesiya	32	22	firstrot
Zambia	Copperbelt	Ichimpe	Pinus kesiya	32	23	firstrot
Zambia	Copperbelt	Ichimpe	Pinus kesiya	32	22	firstrot
Zambia	Copperbelt	Ichimpe	Pinus kesiya	32	24	firstrot
Zambia	Copperbelt	Ichimpe	Pinus kesiya	32	24	firstrot
Zambia	Copperbelt	Ichimpe	Pinus kesiya	32	24	firstrot
Zambia	Copperbelt	Ichimpe	Pinus kesiya	32	23	firstrot
Zambia	Copperbelt	Ichimpe	Pinus kesiya	32	23	firstrot
Zambia	Copperbelt	Ichimpe	Pinus kesiya	32	21	firstrot
Zambia	Copperbelt	Ichimpe	Pinus kesiya	32	24	firstrot
Zambia	Copperbelt	Ichimpe	Pinus kesiya	32	19	firstrot
Zambia	Copperbelt	Ichimpe	Pinus kesiya	32	20	firstrot
Zambia	Copperbelt	Ichimpe	Pinus kesiya	32	21	firstrot
Zambia	Copperbelt	Ichimpe	Pinus kesiya	32	22	firstrot
Zambia	Copperbelt	Ichimpe	Pinus kesiya	32	24	firstrot
Zambia	Copperbelt	Ichimpe	Pinus kesiya	32	22	firstrot
Zambia	Copperbelt	Ichimpe	Pinus kesiya	32	23	firstrot
Zambia	Copperbelt	Ichimpe	Pinus kesiya	32	24	firstrot
Zambia	Copperbelt	Ichimpe	Pinus kesiya	32	25	firstrot
Zambia	Copperbelt	Ichimpe	Pinus kesiya	32	25	firstrot
Zambia	Copperbelt	Ichimpe	Pinus kesiya	32	23	firstrot
Zambia	Copperbelt	Ichimpe	Pinus kesiya	33	23	firstrot
Zambia	Copperbelt	Ichimpe	Pinus kesiya	33	23	firstrot
Zambia	Copperbelt	Ichimpe	Pinus kesiya	33	23	firstrot
Zambia	Copperbelt	Ichimpe	Pinus kesiya	33	22	firstrot
Zambia	Copperbelt	Ichimpe	Pinus kesiya	33	22	firstrot
Zambia	Copperbelt	Ichimpe	Pinus kesiya	33	22	firstrot
Zambia	Copperbelt	Ichimpe	Pinus kesiya	33	24	firstrot
Zambia	Copperbelt	Ichimpe	Pinus kesiya	33	25	firstrot
Zambia	Copperbelt	Ichimpe	Pinus kesiya	33	21	firstrot
Zambia	Copperbelt	Ichimpe	Pinus kesiya	33	24	firstrot
Zambia	Copperbelt	Ichimpe	Pinus kesiya	33	23	firstrot
Zambia	Copperbelt	Ichimpe	Pinus kesiya	33	23	firstrot
Zambia	Copperbelt	Ichimpe	Pinus kesiya	33	22	firstrot
Zambia	Copperbelt	Ichimpe	Pinus kesiya	33	24	firstrot
Zambia	Copperbelt	Ichimpe	Pinus kesiya	33	23	firstrot
Zambia	Copperbelt	Ichimpe	Pinus kesiya	33	23	firstrot
Zambia	Copperbelt	Ichimpe	Pinus kesiya	33	23	firstrot
Zambia	Copperbelt	Ichimpe	Pinus kesiya	33	22	firstrot
Zambia	Copperbelt	Ichimpe	Pinus kesiya	33	25	firstrot
Zambia	Copperbelt	Ichimpe	Pinus kesiya	33	24	firstrot
Zambia	Copperbelt	Ichimpe	Pinus kesiya	33	23	firstrot
Zambia	Copperbelt	Ichimpe	Pinus kesiya	34	22	firstrot
Zambia	Copperbelt	Ichimpe	Pinus kesiya	34	23	firstrot
Zambia	Copperbelt	Ichimpe	Pinus kesiya	34	22	firstrot
Zambia	Copperbelt	Ichimpe	Pinus kesiya	34	21	firstrot
Zambia	Copperbelt	Ichimpe	Pinus kesiya	34	23	firstrot
Zambia	Copperbelt	Ichimpe	Pinus kesiya	34	22	firstrot
Zambia	Copperbelt	Ichimpe	Pinus kesiya	34	22	firstrot
Zambia	Copperbelt	Ichimpe	Pinus kesiya	34	24	firstrot
Zambia	Copperbelt	Ichimpe	Pinus kesiya	34	24	firstrot
Zambia	Copperbelt	Ichimpe	Pinus kesiya	34	24	firstrot
Zambia	Copperbelt	Ichimpe	Pinus kesiya	34	24	firstrot
Zambia	Copperbelt	Ichimpe	Pinus kesiya	34	22	firstrot
Zambia	Copperbelt	Ichimpe	Pinus kesiya	34	23	firstrot
Zambia	Copperbelt	Ichimpe	Pinus kesiya	34	23	firstrot
Zambia	Copperbelt	Ichimpe	Pinus kesiya	34	24	firstrot
Zambia	Copperbelt	Ichimpe	Pinus kesiya	34	24	firstrot
Zambia	Copperbelt	Ichimpe	Pinus kesiya	34	24	firstrot
Zambia	Copperbelt	Ichimpe	Pinus kesiya	34	19	firstrot
Zambia	Copperbelt	Ichimpe	Pinus kesiya	34	21	firstrot
Zambia	Copperbelt	Ichimpe	Pinus kesiya	34	23	firstrot
Zambia	Copperbelt	Ichimpe	Pinus kesiya	34	22	firstrot
Zambia	Copperbelt	Ichimpe	Pinus kesiya	34	26	firstrot
Zambia	Copperbelt	Ichimpe	Pinus kesiya	34	24	firstrot
Zambia	Copperbelt	Ichimpe	Pinus kesiya	34	24	firstrot
Zambia	Copperbelt	Ichimpe	Pinus kesiya	34	24	firstrot
Zambia	Copperbelt	Ichimpe	Pinus kesiya	35	22	firstrot
Zambia	Copperbelt	Ichimpe	Pinus kesiya	35	23	firstrot
Zambia	Copperbelt	Ichimpe	Pinus kesiya	35	24	firstrot
Zambia	Copperbelt	Ichimpe	Pinus kesiya	35	22	firstrot
Zambia	Copperbelt	Ichimpe	Pinus kesiya	35	22	firstrot
Zambia	Copperbelt	Ichimpe	Pinus kesiya	35	24	firstrot
Zambia	Copperbelt	Ichimpe	Pinus kesiya	35	24	firstrot
Zambia	Copperbelt	Ichimpe	Pinus kesiya	35	23	firstrot
Zambia	Copperbelt	Ichimpe	Pinus kesiya	35	25	firstrot
Zambia	Copperbelt	Ichimpe	Pinus kesiya	35	26	firstrot
Zambia	Copperbelt	Ichimpe	Pinus kesiya	36	20	firstrot
Zambia	Copperbelt	Ichimpe	Pinus kesiya	36	24	firstrot
Zambia	Copperbelt	Ichimpe	Pinus kesiya	36	23	firstrot
Zambia	Copperbelt	Ichimpe	Pinus kesiya	36	24	firstrot
Zambia	Copperbelt	Ichimpe	Pinus kesiya	36	23	firstrot
Zambia	Copperbelt	Ichimpe	Pinus kesiya	36	24	firstrot
Zambia	Copperbelt	Ichimpe	Pinus kesiya	36	24	firstrot
Zambia	Copperbelt	Ichimpe	Pinus kesiya	36	23	firstrot
Zambia	Copperbelt	Ichimpe	Pinus kesiya	36	23	firstrot
Zambia	Copperbelt	Ichimpe	Pinus kesiya	36	22	firstrot
Zambia	Copperbelt	Ichimpe	Pinus kesiya	36	24	firstrot
Zambia	Copperbelt	Ichimpe	Pinus kesiya	36	24	firstrot
Zambia	Copperbelt	Ichimpe	Pinus kesiya	36	23	firstrot
Zambia	Copperbelt	Ichimpe	Pinus kesiya	36	21	firstrot
Zambia	Copperbelt	Ichimpe	Pinus kesiya	36	24	firstrot
Zambia	Copperbelt	Ichimpe	Pinus kesiya	36	25	firstrot
Zambia	Copperbelt	Ichimpe	Pinus kesiya	36	25	firstrot
Zambia	Copperbelt	Ichimpe	Pinus kesiya	37	24	firstrot
Zambia	Copperbelt	Ichimpe	Pinus kesiya	37	25	firstrot
Zambia	Copperbelt	Ichimpe	Pinus kesiya	37	25	firstrot
Zambia	Copperbelt	Ichimpe	Pinus kesiya	37	24	firstrot
Zambia	Copperbelt	Ichimpe	Pinus kesiya	38	24	firstrot
Zambia	Copperbelt	Ichimpe	Pinus kesiya	38	24	firstrot
Zambia	Copperbelt	Ichimpe	Pinus kesiya	38	22	firstrot
Zambia	Copperbelt	Ichimpe	Pinus kesiya	38	23	firstrot
Zambia	Copperbelt	Ichimpe	Pinus kesiya	38	23	firstrot
Zambia	Copperbelt	Ichimpe	Pinus kesiya	38	21	firstrot
Zambia	Copperbelt	Ichimpe	Pinus kesiya	38	22	firstrot
Zambia	Copperbelt	Ichimpe	Pinus kesiya	38	22	firstrot
Zambia	Copperbelt	Ichimpe	Pinus kesiya	38	21	firstrot
Zambia	Copperbelt	Ichimpe	Pinus kesiya	38	22	firstrot
Zambia	Copperbelt	Ichimpe	Pinus kesiya	38	22	firstrot
Zambia	Copperbelt	Ichimpe	Pinus kesiya	38	20	firstrot
Zambia	Copperbelt	Ichimpe	Pinus kesiya	39	22	firstrot
Zambia	Copperbelt	Ichimpe	Pinus kesiya	39	24	firstrot
Zambia	Copperbelt	Ichimpe	Pinus kesiya	39	24	firstrot
Zambia	Copperbelt	Ichimpe	Pinus kesiya	39	24	firstrot
Zambia	Copperbelt	Ichimpe	Pinus kesiya	39	23	firstrot
Zambia	Copperbelt	Ichimpe	Pinus kesiya	40	23	firstrot
Zambia	Copperbelt	Ichimpe	Pinus kesiya	40	22	firstrot
Zambia	Copperbelt	Ichimpe	Pinus kesiya	40	23	firstrot
Zambia	Copperbelt	Ichimpe	Pinus kesiya	40	25	firstrot
Zambia	Copperbelt	Ichimpe	Pinus kesiya	40	25	firstrot
Zambia	Copperbelt	Ichimpe	Pinus kesiya	40	25	firstrot
Zambia	Copperbelt	Ichimpe	Pinus kesiya	40	25	firstrot
Zambia	Copperbelt	Ichimpe	Pinus kesiya	40	23	firstrot
Zambia	Copperbelt	Ichimpe	Pinus kesiya	40	25	firstrot
Zambia	Copperbelt	Ichimpe	Pinus kesiya	40	25	firstrot
Zambia	Copperbelt	Ichimpe	Pinus kesiya	40	26	firstrot
Zambia	Copperbelt	Ichimpe	Pinus kesiya	40	26	firstrot
Zambia	Copperbelt	Ichimpe	Pinus kesiya	41	21	firstrot
Zambia	Copperbelt	Ichimpe	Pinus kesiya	41	22	firstrot
Zambia	Copperbelt	Ichimpe	Pinus kesiya	41	25	firstrot
Zambia	Copperbelt	Ichimpe	Pinus kesiya	41	24	firstrot
Zambia	Copperbelt	Ichimpe	Pinus kesiya	41	25	firstrot
Zambia	Copperbelt	Ichimpe	Pinus kesiya	41	26	firstrot
Zambia	Copperbelt	Ichimpe	Pinus kesiya	42	25	firstrot
Zambia	Copperbelt	Ichimpe	Pinus kesiya	42	24	firstrot
Zambia	Copperbelt	Ichimpe	Pinus kesiya	42	23	firstrot
Zambia	Copperbelt	Ichimpe	Pinus kesiya	42	24	firstrot
Zambia	Copperbelt	Ichimpe	Pinus kesiya	42	24	firstrot
Zambia	Copperbelt	Ichimpe	Pinus kesiya	42	23	firstrot
Zambia	Copperbelt	Ichimpe	Pinus kesiya	42	24	firstrot
Zambia	Copperbelt	Ichimpe	Pinus kesiya	42	22	firstrot
Zambia	Copperbelt	Ichimpe	Pinus kesiya	42	21	firstrot
Zambia	Copperbelt	Ichimpe	Pinus kesiya	42	21	firstrot
Zambia	Copperbelt	Ichimpe	Pinus kesiya	42	25	firstrot
Zambia	Copperbelt	Ichimpe	Pinus kesiya	42	25	firstrot
Zambia	Copperbelt	Ichimpe	Pinus kesiya	42	24	firstrot
Zambia	Copperbelt	Ichimpe	Pinus kesiya	42	23	firstrot
Zambia	Copperbelt	Ichimpe	Pinus kesiya	42	24	firstrot
Zambia	Copperbelt	Ichimpe	Pinus kesiya	42	26	firstrot
Zambia	Copperbelt	Ichimpe	Pinus kesiya	42	25	firstrot
Zambia	Copperbelt	Ichimpe	Pinus kesiya	42	26	firstrot
Zambia	Copperbelt	Ichimpe	Pinus kesiya	42	24	firstrot
Zambia	Copperbelt	Ichimpe	Pinus kesiya	43	24	firstrot
Zambia	Copperbelt	Ichimpe	Pinus kesiya	44	23	firstrot
Zambia	Copperbelt	Ichimpe	Pinus kesiya	44	20	firstrot
Zambia	Copperbelt	Ichimpe	Pinus kesiya	44	24	firstrot
Zambia	Copperbelt	Ichimpe	Pinus kesiya	44	24	firstrot
Zambia	Copperbelt	Ichimpe	Pinus kesiya	45	24	firstrot
Zambia	Copperbelt	Ichimpe	Pinus kesiya	46	23	firstrot
Zambia	Copperbelt	Ichimpe	Pinus kesiya	46	23	firstrot
Zambia	Copperbelt	Ichimpe	Pinus kesiya	46	23	firstrot
Zambia	Copperbelt	Ichimpe	Pinus kesiya	48	24	firstrot
Zambia	Copperbelt	Ichimpe	Pinus kesiya	48	23	firstrot
Zambia	Copperbelt	Ichimpe	Pinus kesiya	48	23	firstrot
Zambia	Copperbelt	Ichimpe	Pinus kesiya	48	23	firstrot
Zambia	Copperbelt	Ichimpe	Pinus kesiya	48	23	firstrot
Zambia	Copperbelt	Ichimpe	Pinus kesiya	48	22	firstrot
Zambia	Copperbelt	Ichimpe	Pinus kesiya	49	25	firstrot
Zambia	Copperbelt	Ichimpe	Pinus kesiya	50	22	firstrot
Zambia	Copperbelt	Ichimpe	Pinus kesiya	68	22	firstrot
Zambia	Copperbelt	Ichimpe	Pinus kesiya	10	14	firstrot
Zambia	Copperbelt	Ichimpe	Pinus kesiya	12	11	firstrot
Zambia	Copperbelt	Ichimpe	Pinus kesiya	14	18	firstrot
Zambia	Copperbelt	Ichimpe	Pinus kesiya	17	23	firstrot
Zambia	Copperbelt	Ichimpe	Pinus kesiya	17	19	firstrot
Zambia	Copperbelt	Ichimpe	Pinus kesiya	17	20	firstrot
Zambia	Copperbelt	Ichimpe	Pinus kesiya	18	20	firstrot
Zambia	Copperbelt	Ichimpe	Pinus kesiya	19	20	firstrot
Zambia	Copperbelt	Ichimpe	Pinus kesiya	19	20	firstrot
Zambia	Copperbelt	Ichimpe	Pinus kesiya	19	19	firstrot
Zambia	Copperbelt	Ichimpe	Pinus kesiya	20	22	firstrot
Zambia	Copperbelt	Ichimpe	Pinus kesiya	20	24	firstrot
Zambia	Copperbelt	Ichimpe	Pinus kesiya	20	19	firstrot
Zambia	Copperbelt	Ichimpe	Pinus kesiya	20	19	firstrot
Zambia	Copperbelt	Ichimpe	Pinus kesiya	20	21	firstrot
Zambia	Copperbelt	Ichimpe	Pinus kesiya	20	22	firstrot
Zambia	Copperbelt	Ichimpe	Pinus kesiya	20	19	firstrot
Zambia	Copperbelt	Ichimpe	Pinus kesiya	20	21	firstrot
Zambia	Copperbelt	Ichimpe	Pinus kesiya	20	19	firstrot
Zambia	Copperbelt	Ichimpe	Pinus kesiya	20	21	firstrot
Zambia	Copperbelt	Ichimpe	Pinus kesiya	20	22	firstrot
Zambia	Copperbelt	Ichimpe	Pinus kesiya	21	23	firstrot
Zambia	Copperbelt	Ichimpe	Pinus kesiya	21	19	firstrot
Zambia	Copperbelt	Ichimpe	Pinus kesiya	21	19	firstrot
Zambia	Copperbelt	Ichimpe	Pinus kesiya	21	19	firstrot
Zambia	Copperbelt	Ichimpe	Pinus kesiya	21	20	firstrot
Zambia	Copperbelt	Ichimpe	Pinus kesiya	21	20	firstrot
Zambia	Copperbelt	Ichimpe	Pinus kesiya	21	20	firstrot
Zambia	Copperbelt	Ichimpe	Pinus kesiya	21	19	firstrot
Zambia	Copperbelt	Ichimpe	Pinus kesiya	21	19	firstrot
Zambia	Copperbelt	Ichimpe	Pinus kesiya	21	19	firstrot
Zambia	Copperbelt	Ichimpe	Pinus kesiya	22	21	firstrot
Zambia	Copperbelt	Ichimpe	Pinus kesiya	22	20	firstrot
Zambia	Copperbelt	Ichimpe	Pinus kesiya	22	19	firstrot
Zambia	Copperbelt	Ichimpe	Pinus kesiya	22	20	firstrot
Zambia	Copperbelt	Ichimpe	Pinus kesiya	22	21	firstrot
Zambia	Copperbelt	Ichimpe	Pinus kesiya	22	23	firstrot
Zambia	Copperbelt	Ichimpe	Pinus kesiya	22	21	firstrot
Zambia	Copperbelt	Ichimpe	Pinus kesiya	22	20	firstrot
Zambia	Copperbelt	Ichimpe	Pinus kesiya	22	19	firstrot
Zambia	Copperbelt	Ichimpe	Pinus kesiya	23	21	firstrot
Zambia	Copperbelt	Ichimpe	Pinus kesiya	23	20	firstrot
Zambia	Copperbelt	Ichimpe	Pinus kesiya	23	20	firstrot
Zambia	Copperbelt	Ichimpe	Pinus kesiya	23	24	firstrot
Zambia	Copperbelt	Ichimpe	Pinus kesiya	23	19	firstrot
Zambia	Copperbelt	Ichimpe	Pinus kesiya	23	19	firstrot
Zambia	Copperbelt	Ichimpe	Pinus kesiya	23	21	firstrot
Zambia	Copperbelt	Ichimpe	Pinus kesiya	23	21	firstrot
Zambia	Copperbelt	Ichimpe	Pinus kesiya	24	23	firstrot
Zambia	Copperbelt	Ichimpe	Pinus kesiya	24	23	firstrot
Zambia	Copperbelt	Ichimpe	Pinus kesiya	24	22	firstrot
Zambia	Copperbelt	Ichimpe	Pinus kesiya	24	21	firstrot
Zambia	Copperbelt	Ichimpe	Pinus kesiya	24	23	firstrot
Zambia	Copperbelt	Ichimpe	Pinus kesiya	24	23	firstrot
Zambia	Copperbelt	Ichimpe	Pinus kesiya	24	23	firstrot
Zambia	Copperbelt	Ichimpe	Pinus kesiya	24	21	firstrot
Zambia	Copperbelt	Ichimpe	Pinus kesiya	24	21	firstrot
Zambia	Copperbelt	Ichimpe	Pinus kesiya	24	21	firstrot
Zambia	Copperbelt	Ichimpe	Pinus kesiya	24	19	firstrot
Zambia	Copperbelt	Ichimpe	Pinus kesiya	24	23	firstrot
Zambia	Copperbelt	Ichimpe	Pinus kesiya	24	22	firstrot
Zambia	Copperbelt	Ichimpe	Pinus kesiya	24	16	firstrot
Zambia	Copperbelt	Ichimpe	Pinus kesiya	25	24	firstrot
Zambia	Copperbelt	Ichimpe	Pinus kesiya	25	24	firstrot
Zambia	Copperbelt	Ichimpe	Pinus kesiya	25	20	firstrot
Zambia	Copperbelt	Ichimpe	Pinus kesiya	25	22	firstrot
Zambia	Copperbelt	Ichimpe	Pinus kesiya	25	24	firstrot
Zambia	Copperbelt	Ichimpe	Pinus kesiya	25	21	firstrot
Zambia	Copperbelt	Ichimpe	Pinus kesiya	25	21	firstrot
Zambia	Copperbelt	Ichimpe	Pinus kesiya	25	21	firstrot
Zambia	Copperbelt	Ichimpe	Pinus kesiya	26	24	firstrot
Zambia	Copperbelt	Ichimpe	Pinus kesiya	26	21	firstrot
Zambia	Copperbelt	Ichimpe	Pinus kesiya	26	22	firstrot
Zambia	Copperbelt	Ichimpe	Pinus kesiya	26	21	firstrot
Zambia	Copperbelt	Ichimpe	Pinus kesiya	26	22	firstrot
Zambia	Copperbelt	Ichimpe	Pinus kesiya	26	22	firstrot
Zambia	Copperbelt	Ichimpe	Pinus kesiya	26	21	firstrot
Zambia	Copperbelt	Ichimpe	Pinus kesiya	26	21	firstrot
Zambia	Copperbelt	Ichimpe	Pinus kesiya	26	23	firstrot
Zambia	Copperbelt	Ichimpe	Pinus kesiya	26	23	firstrot
Zambia	Copperbelt	Ichimpe	Pinus kesiya	26	24	firstrot
Zambia	Copperbelt	Ichimpe	Pinus kesiya	26	24	firstrot
Zambia	Copperbelt	Ichimpe	Pinus kesiya	26	24	firstrot
Zambia	Copperbelt	Ichimpe	Pinus kesiya	26	21	firstrot
Zambia	Copperbelt	Ichimpe	Pinus kesiya	26	21	firstrot
Zambia	Copperbelt	Ichimpe	Pinus kesiya	26	21	firstrot
Zambia	Copperbelt	Ichimpe	Pinus kesiya	26	22	firstrot
Zambia	Copperbelt	Ichimpe	Pinus kesiya	26	22	firstrot
Zambia	Copperbelt	Ichimpe	Pinus kesiya	26	23	firstrot
Zambia	Copperbelt	Ichimpe	Pinus kesiya	26	22	firstrot
Zambia	Copperbelt	Ichimpe	Pinus kesiya	27	25	firstrot
Zambia	Copperbelt	Ichimpe	Pinus kesiya	27	22	firstrot
Zambia	Copperbelt	Ichimpe	Pinus kesiya	27	23	firstrot
Zambia	Copperbelt	Ichimpe	Pinus kesiya	27	23	firstrot
Zambia	Copperbelt	Ichimpe	Pinus kesiya	27	23	firstrot
Zambia	Copperbelt	Ichimpe	Pinus kesiya	27	22	firstrot
Zambia	Copperbelt	Ichimpe	Pinus kesiya	27	22	firstrot
Zambia	Copperbelt	Ichimpe	Pinus kesiya	27	23	firstrot
Zambia	Copperbelt	Ichimpe	Pinus kesiya	27	24	firstrot
Zambia	Copperbelt	Ichimpe	Pinus kesiya	27	25	firstrot
Zambia	Copperbelt	Ichimpe	Pinus kesiya	27	24	firstrot
Zambia	Copperbelt	Ichimpe	Pinus kesiya	27	22	firstrot
Zambia	Copperbelt	Ichimpe	Pinus kesiya	27	23	firstrot
Zambia	Copperbelt	Ichimpe	Pinus kesiya	27	24	firstrot
Zambia	Copperbelt	Ichimpe	Pinus kesiya	27	21	firstrot
Zambia	Copperbelt	Ichimpe	Pinus kesiya	28	25	firstrot
Zambia	Copperbelt	Ichimpe	Pinus kesiya	28	25	firstrot
Zambia	Copperbelt	Ichimpe	Pinus kesiya	28	22	firstrot
Zambia	Copperbelt	Ichimpe	Pinus kesiya	28	23	firstrot
Zambia	Copperbelt	Ichimpe	Pinus kesiya	28	24	firstrot
Zambia	Copperbelt	Ichimpe	Pinus kesiya	28	24	firstrot
Zambia	Copperbelt	Ichimpe	Pinus kesiya	28	21	firstrot
Zambia	Copperbelt	Ichimpe	Pinus kesiya	28	24	firstrot
Zambia	Copperbelt	Ichimpe	Pinus kesiya	28	24	firstrot
Zambia	Copperbelt	Ichimpe	Pinus kesiya	28	24	firstrot
Zambia	Copperbelt	Ichimpe	Pinus kesiya	28	25	firstrot
Zambia	Copperbelt	Ichimpe	Pinus kesiya	28	24	firstrot
Zambia	Copperbelt	Ichimpe	Pinus kesiya	28	24	firstrot
Zambia	Copperbelt	Ichimpe	Pinus kesiya	28	25	firstrot
Zambia	Copperbelt	Ichimpe	Pinus kesiya	28	25	firstrot
Zambia	Copperbelt	Ichimpe	Pinus kesiya	28	22	firstrot
Zambia	Copperbelt	Ichimpe	Pinus kesiya	28	22	firstrot
Zambia	Copperbelt	Ichimpe	Pinus kesiya	28	23	firstrot
Zambia	Copperbelt	Ichimpe	Pinus kesiya	28	23	firstrot
Zambia	Copperbelt	Ichimpe	Pinus kesiya	28	23	firstrot
Zambia	Copperbelt	Ichimpe	Pinus kesiya	28	23	firstrot
Zambia	Copperbelt	Ichimpe	Pinus kesiya	28	21	firstrot
Zambia	Copperbelt	Ichimpe	Pinus kesiya	29	26	firstrot
Zambia	Copperbelt	Ichimpe	Pinus kesiya	29	27	firstrot
Zambia	Copperbelt	Ichimpe	Pinus kesiya	29	27	firstrot
Zambia	Copperbelt	Ichimpe	Pinus kesiya	29	23	firstrot
Zambia	Copperbelt	Ichimpe	Pinus kesiya	29	23	firstrot
Zambia	Copperbelt	Ichimpe	Pinus kesiya	29	24	firstrot
Zambia	Copperbelt	Ichimpe	Pinus kesiya	29	23	firstrot
Zambia	Copperbelt	Ichimpe	Pinus kesiya	29	24	firstrot
Zambia	Copperbelt	Ichimpe	Pinus kesiya	29	21	firstrot
Zambia	Copperbelt	Ichimpe	Pinus kesiya	29	21	firstrot
Zambia	Copperbelt	Ichimpe	Pinus kesiya	29	26	firstrot
Zambia	Copperbelt	Ichimpe	Pinus kesiya	29	24	firstrot
Zambia	Copperbelt	Ichimpe	Pinus kesiya	29	25	firstrot
Zambia	Copperbelt	Ichimpe	Pinus kesiya	29	23	firstrot
Zambia	Copperbelt	Ichimpe	Pinus kesiya	29	24	firstrot
Zambia	Copperbelt	Ichimpe	Pinus kesiya	29	24	firstrot
Zambia	Copperbelt	Ichimpe	Pinus kesiya	29	23	firstrot
Zambia	Copperbelt	Ichimpe	Pinus kesiya	29	24	firstrot
Zambia	Copperbelt	Ichimpe	Pinus kesiya	29	23	firstrot
Zambia	Copperbelt	Ichimpe	Pinus kesiya	29	21	firstrot
Zambia	Copperbelt	Ichimpe	Pinus kesiya	29	18	firstrot
Zambia	Copperbelt	Ichimpe	Pinus kesiya	29	20	firstrot
Zambia	Copperbelt	Ichimpe	Pinus kesiya	29	18	firstrot
Zambia	Copperbelt	Ichimpe	Pinus kesiya	30	24	firstrot
Zambia	Copperbelt	Ichimpe	Pinus kesiya	30	24	firstrot
Zambia	Copperbelt	Ichimpe	Pinus kesiya	30	24	firstrot
Zambia	Copperbelt	Ichimpe	Pinus kesiya	30	23	firstrot
Zambia	Copperbelt	Ichimpe	Pinus kesiya	30	24	firstrot
Zambia	Copperbelt	Ichimpe	Pinus kesiya	30	21	firstrot
Zambia	Copperbelt	Ichimpe	Pinus kesiya	30	22	firstrot
Zambia	Copperbelt	Ichimpe	Pinus kesiya	30	22	firstrot
Zambia	Copperbelt	Ichimpe	Pinus kesiya	30	22	firstrot
Zambia	Copperbelt	Ichimpe	Pinus kesiya	30	23	firstrot
Zambia	Copperbelt	Ichimpe	Pinus kesiya	30	25	firstrot
Zambia	Copperbelt	Ichimpe	Pinus kesiya	30	25	firstrot
Zambia	Copperbelt	Ichimpe	Pinus kesiya	30	25	firstrot
Zambia	Copperbelt	Ichimpe	Pinus kesiya	30	23	firstrot
Zambia	Copperbelt	Ichimpe	Pinus kesiya	30	23	firstrot
Zambia	Copperbelt	Ichimpe	Pinus kesiya	30	23	firstrot
Zambia	Copperbelt	Ichimpe	Pinus kesiya	30	21	firstrot
Zambia	Copperbelt	Ichimpe	Pinus kesiya	30	22	firstrot
Zambia	Copperbelt	Ichimpe	Pinus kesiya	30	24	firstrot
Zambia	Copperbelt	Ichimpe	Pinus kesiya	30	23	firstrot
Zambia	Copperbelt	Ichimpe	Pinus kesiya	30	22	firstrot
Zambia	Copperbelt	Ichimpe	Pinus kesiya	30	21	firstrot
Zambia	Copperbelt	Ichimpe	Pinus kesiya	30	20	firstrot
Zambia	Copperbelt	Ichimpe	Pinus kesiya	31	25	firstrot
Zambia	Copperbelt	Ichimpe	Pinus kesiya	31	25	firstrot
Zambia	Copperbelt	Ichimpe	Pinus kesiya	31	22	firstrot
Zambia	Copperbelt	Ichimpe	Pinus kesiya	31	24	firstrot
Zambia	Copperbelt	Ichimpe	Pinus kesiya	31	23	firstrot
Zambia	Copperbelt	Ichimpe	Pinus kesiya	31	22	firstrot
Zambia	Copperbelt	Ichimpe	Pinus kesiya	31	22	firstrot
Zambia	Copperbelt	Ichimpe	Pinus kesiya	31	21	firstrot
Zambia	Copperbelt	Ichimpe	Pinus kesiya	31	22	firstrot
Zambia	Copperbelt	Ichimpe	Pinus kesiya	31	24	firstrot
Zambia	Copperbelt	Ichimpe	Pinus kesiya	31	21	firstrot
Zambia	Copperbelt	Ichimpe	Pinus kesiya	31	23	firstrot
Zambia	Copperbelt	Ichimpe	Pinus kesiya	31	23	firstrot
Zambia	Copperbelt	Ichimpe	Pinus kesiya	31	22	firstrot
Zambia	Copperbelt	Ichimpe	Pinus kesiya	32	25	firstrot
Zambia	Copperbelt	Ichimpe	Pinus kesiya	32	25	firstrot
Zambia	Copperbelt	Ichimpe	Pinus kesiya	32	26	firstrot
Zambia	Copperbelt	Ichimpe	Pinus kesiya	32	26	firstrot
Zambia	Copperbelt	Ichimpe	Pinus kesiya	32	24	firstrot
Zambia	Copperbelt	Ichimpe	Pinus kesiya	32	25	firstrot
Zambia	Copperbelt	Ichimpe	Pinus kesiya	32	24	firstrot
Zambia	Copperbelt	Ichimpe	Pinus kesiya	32	24	firstrot
Zambia	Copperbelt	Ichimpe	Pinus kesiya	32	24	firstrot
Zambia	Copperbelt	Ichimpe	Pinus kesiya	32	23	firstrot
Zambia	Copperbelt	Ichimpe	Pinus kesiya	32	23	firstrot
Zambia	Copperbelt	Ichimpe	Pinus kesiya	32	23	firstrot
Zambia	Copperbelt	Ichimpe	Pinus kesiya	32	23	firstrot
Zambia	Copperbelt	Ichimpe	Pinus kesiya	32	24	firstrot
Zambia	Copperbelt	Ichimpe	Pinus kesiya	32	24	firstrot
Zambia	Copperbelt	Ichimpe	Pinus kesiya	32	23	firstrot
Zambia	Copperbelt	Ichimpe	Pinus kesiya	32	22	firstrot
Zambia	Copperbelt	Ichimpe	Pinus kesiya	32	24	firstrot
Zambia	Copperbelt	Ichimpe	Pinus kesiya	32	24	firstrot
Zambia	Copperbelt	Ichimpe	Pinus kesiya	32	22	firstrot
Zambia	Copperbelt	Ichimpe	Pinus kesiya	32	22	firstrot
Zambia	Copperbelt	Ichimpe	Pinus kesiya	32	21	firstrot
Zambia	Copperbelt	Ichimpe	Pinus kesiya	33	24	firstrot
Zambia	Copperbelt	Ichimpe	Pinus kesiya	33	22	firstrot
Zambia	Copperbelt	Ichimpe	Pinus kesiya	33	24	firstrot
Zambia	Copperbelt	Ichimpe	Pinus kesiya	33	24	firstrot
Zambia	Copperbelt	Ichimpe	Pinus kesiya	33	24	firstrot
Zambia	Copperbelt	Ichimpe	Pinus kesiya	33	27	firstrot
Zambia	Copperbelt	Ichimpe	Pinus kesiya	33	26	firstrot
Zambia	Copperbelt	Ichimpe	Pinus kesiya	33	24	firstrot
Zambia	Copperbelt	Ichimpe	Pinus kesiya	33	23	firstrot
Zambia	Copperbelt	Ichimpe	Pinus kesiya	33	23	firstrot
Zambia	Copperbelt	Ichimpe	Pinus kesiya	33	24	firstrot
Zambia	Copperbelt	Ichimpe	Pinus kesiya	33	21	firstrot
Zambia	Copperbelt	Ichimpe	Pinus kesiya	33	20	firstrot
Zambia	Copperbelt	Ichimpe	Pinus kesiya	33	21	firstrot
Zambia	Copperbelt	Ichimpe	Pinus kesiya	33	20	firstrot
Zambia	Copperbelt	Ichimpe	Pinus kesiya	33	22	firstrot
Zambia	Copperbelt	Ichimpe	Pinus kesiya	33	21	firstrot
Zambia	Copperbelt	Ichimpe	Pinus kesiya	33	19	firstrot
Zambia	Copperbelt	Ichimpe	Pinus kesiya	34	25	firstrot
Zambia	Copperbelt	Ichimpe	Pinus kesiya	34	23	firstrot
Zambia	Copperbelt	Ichimpe	Pinus kesiya	34	23	firstrot
Zambia	Copperbelt	Ichimpe	Pinus kesiya	34	24	firstrot
Zambia	Copperbelt	Ichimpe	Pinus kesiya	34	23	firstrot
Zambia	Copperbelt	Ichimpe	Pinus kesiya	34	24	firstrot
Zambia	Copperbelt	Ichimpe	Pinus kesiya	34	23	firstrot
Zambia	Copperbelt	Ichimpe	Pinus kesiya	34	24	firstrot
Zambia	Copperbelt	Ichimpe	Pinus kesiya	34	25	firstrot
Zambia	Copperbelt	Ichimpe	Pinus kesiya	34	25	firstrot
Zambia	Copperbelt	Ichimpe	Pinus kesiya	34	25	firstrot
Zambia	Copperbelt	Ichimpe	Pinus kesiya	34	25	firstrot
Zambia	Copperbelt	Ichimpe	Pinus kesiya	34	23	firstrot
Zambia	Copperbelt	Ichimpe	Pinus kesiya	34	23	firstrot
Zambia	Copperbelt	Ichimpe	Pinus kesiya	34	13	firstrot
Zambia	Copperbelt	Ichimpe	Pinus kesiya	34	23	firstrot
Zambia	Copperbelt	Ichimpe	Pinus kesiya	34	24	firstrot
Zambia	Copperbelt	Ichimpe	Pinus kesiya	34	20	firstrot
Zambia	Copperbelt	Ichimpe	Pinus kesiya	35	26	firstrot
Zambia	Copperbelt	Ichimpe	Pinus kesiya	35	24	firstrot
Zambia	Copperbelt	Ichimpe	Pinus kesiya	35	23	firstrot
Zambia	Copperbelt	Ichimpe	Pinus kesiya	35	25	firstrot
Zambia	Copperbelt	Ichimpe	Pinus kesiya	35	23	firstrot
Zambia	Copperbelt	Ichimpe	Pinus kesiya	35	24	firstrot
Zambia	Copperbelt	Ichimpe	Pinus kesiya	35	23	firstrot
Zambia	Copperbelt	Ichimpe	Pinus kesiya	35	24	firstrot
Zambia	Copperbelt	Ichimpe	Pinus kesiya	35	24	firstrot
Zambia	Copperbelt	Ichimpe	Pinus kesiya	35	22	firstrot
Zambia	Copperbelt	Ichimpe	Pinus kesiya	35	21	firstrot
Zambia	Copperbelt	Ichimpe	Pinus kesiya	35	21	firstrot
Zambia	Copperbelt	Ichimpe	Pinus kesiya	35	21	firstrot
Zambia	Copperbelt	Ichimpe	Pinus kesiya	35	23	firstrot
Zambia	Copperbelt	Ichimpe	Pinus kesiya	36	24	firstrot
Zambia	Copperbelt	Ichimpe	Pinus kesiya	36	24	firstrot
Zambia	Copperbelt	Ichimpe	Pinus kesiya	36	25	firstrot
Zambia	Copperbelt	Ichimpe	Pinus kesiya	36	24	firstrot
Zambia	Copperbelt	Ichimpe	Pinus kesiya	36	26	firstrot
Zambia	Copperbelt	Ichimpe	Pinus kesiya	36	25	firstrot
Zambia	Copperbelt	Ichimpe	Pinus kesiya	36	23	firstrot
Zambia	Copperbelt	Ichimpe	Pinus kesiya	36	23	firstrot
Zambia	Copperbelt	Ichimpe	Pinus kesiya	36	22	firstrot
Zambia	Copperbelt	Ichimpe	Pinus kesiya	36	16	firstrot
Zambia	Copperbelt	Ichimpe	Pinus kesiya	36	23	firstrot
Zambia	Copperbelt	Ichimpe	Pinus kesiya	36	19	firstrot
Zambia	Copperbelt	Ichimpe	Pinus kesiya	36	23	firstrot
Zambia	Copperbelt	Ichimpe	Pinus kesiya	36	23	firstrot
Zambia	Copperbelt	Ichimpe	Pinus kesiya	37	25	firstrot
Zambia	Copperbelt	Ichimpe	Pinus kesiya	37	28	firstrot
Zambia	Copperbelt	Ichimpe	Pinus kesiya	37	26	firstrot
Zambia	Copperbelt	Ichimpe	Pinus kesiya	37	24	firstrot
Zambia	Copperbelt	Ichimpe	Pinus kesiya	37	25	firstrot
Zambia	Copperbelt	Ichimpe	Pinus kesiya	37	25	firstrot
Zambia	Copperbelt	Ichimpe	Pinus kesiya	37	24	firstrot
Zambia	Copperbelt	Ichimpe	Pinus kesiya	37	24	firstrot
Zambia	Copperbelt	Ichimpe	Pinus kesiya	37	21	firstrot
Zambia	Copperbelt	Ichimpe	Pinus kesiya	37	22	firstrot
Zambia	Copperbelt	Ichimpe	Pinus kesiya	37	17	firstrot
Zambia	Copperbelt	Ichimpe	Pinus kesiya	37	19	firstrot
Zambia	Copperbelt	Ichimpe	Pinus kesiya	37	22	firstrot
Zambia	Copperbelt	Ichimpe	Pinus kesiya	37	23	firstrot
Zambia	Copperbelt	Ichimpe	Pinus kesiya	37	22	firstrot
Zambia	Copperbelt	Ichimpe	Pinus kesiya	37	22	firstrot
Zambia	Copperbelt	Ichimpe	Pinus kesiya	37	22	firstrot
Zambia	Copperbelt	Ichimpe	Pinus kesiya	37	21	firstrot
Zambia	Copperbelt	Ichimpe	Pinus kesiya	37	22	firstrot
Zambia	Copperbelt	Ichimpe	Pinus kesiya	38	25	firstrot
Zambia	Copperbelt	Ichimpe	Pinus kesiya	38	26	firstrot
Zambia	Copperbelt	Ichimpe	Pinus kesiya	38	24	firstrot
Zambia	Copperbelt	Ichimpe	Pinus kesiya	38	24	firstrot
Zambia	Copperbelt	Ichimpe	Pinus kesiya	38	24	firstrot
Zambia	Copperbelt	Ichimpe	Pinus kesiya	38	20	firstrot
Zambia	Copperbelt	Ichimpe	Pinus kesiya	38	24	firstrot
Zambia	Copperbelt	Ichimpe	Pinus kesiya	38	24	firstrot
Zambia	Copperbelt	Ichimpe	Pinus kesiya	38	23	firstrot
Zambia	Copperbelt	Ichimpe	Pinus kesiya	39	27	firstrot
Zambia	Copperbelt	Ichimpe	Pinus kesiya	39	26	firstrot
Zambia	Copperbelt	Ichimpe	Pinus kesiya	39	25	firstrot
Zambia	Copperbelt	Ichimpe	Pinus kesiya	39	26	firstrot
Zambia	Copperbelt	Ichimpe	Pinus kesiya	39	24	firstrot
Zambia	Copperbelt	Ichimpe	Pinus kesiya	39	24	firstrot
Zambia	Copperbelt	Ichimpe	Pinus kesiya	39	24	firstrot
Zambia	Copperbelt	Ichimpe	Pinus kesiya	39	24	firstrot
Zambia	Copperbelt	Ichimpe	Pinus kesiya	39	17	firstrot
Zambia	Copperbelt	Ichimpe	Pinus kesiya	40	28	firstrot
Zambia	Copperbelt	Ichimpe	Pinus kesiya	40	25	firstrot
Zambia	Copperbelt	Ichimpe	Pinus kesiya	40	25	firstrot
Zambia	Copperbelt	Ichimpe	Pinus kesiya	40	25	firstrot
Zambia	Copperbelt	Ichimpe	Pinus kesiya	40	26	firstrot
Zambia	Copperbelt	Ichimpe	Pinus kesiya	40	23	firstrot
Zambia	Copperbelt	Ichimpe	Pinus kesiya	40	22	firstrot
Zambia	Copperbelt	Ichimpe	Pinus kesiya	40	24	firstrot
Zambia	Copperbelt	Ichimpe	Pinus kesiya	40	23	firstrot
Zambia	Copperbelt	Ichimpe	Pinus kesiya	40	22	firstrot
Zambia	Copperbelt	Ichimpe	Pinus kesiya	40	22	firstrot
Zambia	Copperbelt	Ichimpe	Pinus kesiya	40	22	firstrot
Zambia	Copperbelt	Ichimpe	Pinus kesiya	40	23	firstrot
Zambia	Copperbelt	Ichimpe	Pinus kesiya	41	26	firstrot
Zambia	Copperbelt	Ichimpe	Pinus kesiya	41	24	firstrot
Zambia	Copperbelt	Ichimpe	Pinus kesiya	41	20	firstrot
Zambia	Copperbelt	Ichimpe	Pinus kesiya	42	25	firstrot
Zambia	Copperbelt	Ichimpe	Pinus kesiya	42	22	firstrot
Zambia	Copperbelt	Ichimpe	Pinus kesiya	42	24	firstrot
Zambia	Copperbelt	Ichimpe	Pinus kesiya	42	24	firstrot
Zambia	Copperbelt	Ichimpe	Pinus kesiya	42	15	firstrot
Zambia	Copperbelt	Ichimpe	Pinus kesiya	42	24	firstrot
Zambia	Copperbelt	Ichimpe	Pinus kesiya	43	22	firstrot
Zambia	Copperbelt	Ichimpe	Pinus kesiya	43	19	firstrot
Zambia	Copperbelt	Ichimpe	Pinus kesiya	43	22	firstrot
Zambia	Copperbelt	Ichimpe	Pinus kesiya	43	22	firstrot
Zambia	Copperbelt	Ichimpe	Pinus kesiya	44	27	firstrot
Zambia	Copperbelt	Ichimpe	Pinus kesiya	44	23	firstrot
Zambia	Copperbelt	Ichimpe	Pinus kesiya	44	23	firstrot
Zambia	Copperbelt	Ichimpe	Pinus kesiya	44	23	firstrot
Zambia	Copperbelt	Ichimpe	Pinus kesiya	44	23	firstrot
Zambia	Copperbelt	Ichimpe	Pinus kesiya	44	22	firstrot
Zambia	Copperbelt	Ichimpe	Pinus kesiya	44	20	firstrot
Zambia	Copperbelt	Ichimpe	Pinus kesiya	44	21	firstrot
Zambia	Copperbelt	Ichimpe	Pinus kesiya	44	20	firstrot
Zambia	Copperbelt	Ichimpe	Pinus kesiya	44	23	firstrot
Zambia	Copperbelt	Ichimpe	Pinus kesiya	44	22	firstrot
Zambia	Copperbelt	Ichimpe	Pinus kesiya	44	21	firstrot
Zambia	Copperbelt	Ichimpe	Pinus kesiya	45	26	firstrot
Zambia	Copperbelt	Ichimpe	Pinus kesiya	45	22	firstrot
Zambia	Copperbelt	Ichimpe	Pinus kesiya	45	24	firstrot
Zambia	Copperbelt	Ichimpe	Pinus kesiya	45	24	firstrot
Zambia	Copperbelt	Ichimpe	Pinus kesiya	45	24	firstrot
Zambia	Copperbelt	Ichimpe	Pinus kesiya	45	22	firstrot
Zambia	Copperbelt	Ichimpe	Pinus kesiya	45	22	firstrot
Zambia	Copperbelt	Ichimpe	Pinus kesiya	46	25	firstrot
Zambia	Copperbelt	Ichimpe	Pinus kesiya	46	24	firstrot
Zambia	Copperbelt	Ichimpe	Pinus kesiya	46	24	firstrot
Zambia	Copperbelt	Ichimpe	Pinus kesiya	46	24	firstrot
Zambia	Copperbelt	Ichimpe	Pinus kesiya	46	22	firstrot
Zambia	Copperbelt	Ichimpe	Pinus kesiya	46	22	firstrot
Zambia	Copperbelt	Ichimpe	Pinus kesiya	47	22	firstrot
Zambia	Copperbelt	Ichimpe	Pinus kesiya	47	24	firstrot
Zambia	Copperbelt	Ichimpe	Pinus kesiya	47	22	firstrot
Zambia	Copperbelt	Ichimpe	Pinus kesiya	48	22	firstrot
Zambia	Copperbelt	Ichimpe	Pinus kesiya	48	22	firstrot
Zambia	Copperbelt	Ichimpe	Pinus kesiya	48	23	firstrot
Zambia	Copperbelt	Ichimpe	Pinus kesiya	49	23	firstrot
Zambia	Copperbelt	Ichimpe	Pinus kesiya	49	21	firstrot
Zambia	Copperbelt	Ichimpe	Pinus kesiya	49	22	firstrot
Zambia	Copperbelt	Ichimpe	Pinus kesiya	50	22	firstrot
Zambia	Copperbelt	Ichimpe	Pinus kesiya	50	20	firstrot
Zambia	Copperbelt	Ichimpe	Pinus kesiya	50	22	firstrot
Zambia	Copperbelt	Ichimpe	Pinus kesiya	50	21	firstrot
Zambia	Copperbelt	Ichimpe	Pinus kesiya	50	19	firstrot
Zambia	Copperbelt	Ichimpe	Pinus kesiya	50	23	firstrot
Zambia	Copperbelt	Ichimpe	Pinus kesiya	50	22	firstrot
Zambia	Copperbelt	Ichimpe	Pinus kesiya	50	24	firstrot
Zambia	Copperbelt	Ichimpe	Pinus kesiya	50	22	firstrot
Zambia	Copperbelt	Ichimpe	Pinus kesiya	51	23	firstrot
[truncated: 5,692 more rows]
