# Supplementary material for: Data on tree height and diameter for Pinus kesiya in Zambia
Source: Data Brief. 2019 Aug 5;25:104199. doi: 10.1016/j.dib.2019.104199 (PMC6702408; doi:10.1016/j.dib.2019.104199)
Supplement: Supplementary file 2 [file mmc2.csv]

Country	Region	species	dbh	ht	category
Zambia	Copperbelt	Pinus kesiya	11	8	combined
Zambia	Copperbelt	Pinus kesiya	11	9	combined
Zambia	Copperbelt	Pinus kesiya	11	8	combined
Zambia	Copperbelt	Pinus kesiya	11	9	combined
Zambia	Copperbelt	Pinus kesiya	11	9	combined
Zambia	Copperbelt	Pinus kesiya	11	9	combined
Zambia	Copperbelt	Pinus kesiya	11	9	combined
Zambia	Copperbelt	Pinus kesiya	11	11	combined
Zambia	Copperbelt	Pinus kesiya	11	8	combined
Zambia	Copperbelt	Pinus kesiya	11	8	combined
Zambia	Copperbelt	Pinus kesiya	11	9	combined
Zambia	Copperbelt	Pinus kesiya	11	10	combined
Zambia	Copperbelt	Pinus kesiya	11	10	combined
Zambia	Copperbelt	Pinus kesiya	11	10	combined
Zambia	Copperbelt	Pinus kesiya	12	8	combined
Zambia	Copperbelt	Pinus kesiya	12	10	combined
Zambia	Copperbelt	Pinus kesiya	12	10	combined
Zambia	Copperbelt	Pinus kesiya	12	10	combined
Zambia	Copperbelt	Pinus kesiya	12	9	combined
Zambia	Copperbelt	Pinus kesiya	12	9	combined
Zambia	Copperbelt	Pinus kesiya	12	8	combined
Zambia	Copperbelt	Pinus kesiya	12	9	combined
Zambia	Copperbelt	Pinus kesiya	12	9	combined
Zambia	Copperbelt	Pinus kesiya	12	9	combined
Zambia	Copperbelt	Pinus kesiya	12	9	combined
Zambia	Copperbelt	Pinus kesiya	12	10	combined
Zambia	Copperbelt	Pinus kesiya	12	10	combined
Zambia	Copperbelt	Pinus kesiya	12	9	combined
Zambia	Copperbelt	Pinus kesiya	12	10	combined
Zambia	Copperbelt	Pinus kesiya	12	10	combined
Zambia	Copperbelt	Pinus kesiya	12	11	combined
Zambia	Copperbelt	Pinus kesiya	12	10	combined
Zambia	Copperbelt	Pinus kesiya	12	9	combined
Zambia	Copperbelt	Pinus kesiya	12	11	combined
Zambia	Copperbelt	Pinus kesiya	12	11	combined
Zambia	Copperbelt	Pinus kesiya	12	12	combined
Zambia	Copperbelt	Pinus kesiya	12	9	combined
Zambia	Copperbelt	Pinus kesiya	12	9	combined
Zambia	Copperbelt	Pinus kesiya	12	10	combined
Zambia	Copperbelt	Pinus kesiya	12	9	combined
Zambia	Copperbelt	Pinus kesiya	12	11	combined
Zambia	Copperbelt	Pinus kesiya	12	9	combined
Zambia	Copperbelt	Pinus kesiya	12	11	combined
Zambia	Copperbelt	Pinus kesiya	12	11	combined
Zambia	Copperbelt	Pinus kesiya	12	11	combined
Zambia	Copperbelt	Pinus kesiya	13	10	combined
Zambia	Copperbelt	Pinus kesiya	13	11	combined
Zambia	Copperbelt	Pinus kesiya	13	10	combined
Zambia	Copperbelt	Pinus kesiya	13	10	combined
Zambia	Copperbelt	Pinus kesiya	13	10	combined
Zambia	Copperbelt	Pinus kesiya	13	10	combined
Zambia	Copperbelt	Pinus kesiya	13	12	combined
Zambia	Copperbelt	Pinus kesiya	13	12	combined
Zambia	Copperbelt	Pinus kesiya	13	11	combined
Zambia	Copperbelt	Pinus kesiya	13	11	combined
Zambia	Copperbelt	Pinus kesiya	13	11	combined
Zambia	Copperbelt	Pinus kesiya	13	11	combined
Zambia	Copperbelt	Pinus kesiya	13	12	combined
Zambia	Copperbelt	Pinus kesiya	13	11	combined
Zambia	Copperbelt	Pinus kesiya	13	12	combined
Zambia	Copperbelt	Pinus kesiya	14	29	combined
Zambia	Copperbelt	Pinus kesiya	14	20	combined
Zambia	Copperbelt	Pinus kesiya	14	11	combined
Zambia	Copperbelt	Pinus kesiya	14	10	combined
Zambia	Copperbelt	Pinus kesiya	14	13	combined
Zambia	Copperbelt	Pinus kesiya	14	12	combined
Zambia	Copperbelt	Pinus kesiya	14	14	combined
Zambia	Copperbelt	Pinus kesiya	14	12	combined
Zambia	Copperbelt	Pinus kesiya	14	14	combined
Zambia	Copperbelt	Pinus kesiya	14	12	combined
Zambia	Copperbelt	Pinus kesiya	14	13	combined
Zambia	Copperbelt	Pinus kesiya	14	11	combined
Zambia	Copperbelt	Pinus kesiya	14	12	combined
Zambia	Copperbelt	Pinus kesiya	14	12	combined
Zambia	Copperbelt	Pinus kesiya	14	12	combined
Zambia	Copperbelt	Pinus kesiya	14	13	combined
Zambia	Copperbelt	Pinus kesiya	14	12	combined
Zambia	Copperbelt	Pinus kesiya	15	29	combined
Zambia	Copperbelt	Pinus kesiya	15	21	combined
Zambia	Copperbelt	Pinus kesiya	15	20	combined
Zambia	Copperbelt	Pinus kesiya	15	26	combined
Zambia	Copperbelt	Pinus kesiya	15	12	combined
Zambia	Copperbelt	Pinus kesiya	15	12	combined
Zambia	Copperbelt	Pinus kesiya	15	11	combined
Zambia	Copperbelt	Pinus kesiya	15	11	combined
Zambia	Copperbelt	Pinus kesiya	15	12	combined
Zambia	Copperbelt	Pinus kesiya	15	16	combined
Zambia	Copperbelt	Pinus kesiya	15	12	combined
Zambia	Copperbelt	Pinus kesiya	15	16	combined
Zambia	Copperbelt	Pinus kesiya	15	12	combined
Zambia	Copperbelt	Pinus kesiya	15	16	combined
Zambia	Copperbelt	Pinus kesiya	16	20	combined
Zambia	Copperbelt	Pinus kesiya	16	22	combined
Zambia	Copperbelt	Pinus kesiya	16	22	combined
Zambia	Copperbelt	Pinus kesiya	16	19	combined
Zambia	Copperbelt	Pinus kesiya	16	19	combined
Zambia	Copperbelt	Pinus kesiya	16	20	combined
Zambia	Copperbelt	Pinus kesiya	16	20	combined
Zambia	Copperbelt	Pinus kesiya	16	20	combined
Zambia	Copperbelt	Pinus kesiya	16	13	combined
Zambia	Copperbelt	Pinus kesiya	16	13	combined
Zambia	Copperbelt	Pinus kesiya	16	13	combined
Zambia	Copperbelt	Pinus kesiya	16	12	combined
Zambia	Copperbelt	Pinus kesiya	16	13	combined
Zambia	Copperbelt	Pinus kesiya	16	13	combined
Zambia	Copperbelt	Pinus kesiya	16	13	combined
Zambia	Copperbelt	Pinus kesiya	16	16	combined
Zambia	Copperbelt	Pinus kesiya	16	14	combined
Zambia	Copperbelt	Pinus kesiya	16	18	combined
Zambia	Copperbelt	Pinus kesiya	16	18	combined
Zambia	Copperbelt	Pinus kesiya	17	19	combined
Zambia	Copperbelt	Pinus kesiya	17	19	combined
Zambia	Copperbelt	Pinus kesiya	17	25	combined
Zambia	Copperbelt	Pinus kesiya	17	21	combined
Zambia	Copperbelt	Pinus kesiya	17	21	combined
Zambia	Copperbelt	Pinus kesiya	17	20	combined
Zambia	Copperbelt	Pinus kesiya	17	25	combined
Zambia	Copperbelt	Pinus kesiya	17	23	combined
Zambia	Copperbelt	Pinus kesiya	17	22	combined
Zambia	Copperbelt	Pinus kesiya	17	20	combined
Zambia	Copperbelt	Pinus kesiya	17	22	combined
Zambia	Copperbelt	Pinus kesiya	17	22	combined
Zambia	Copperbelt	Pinus kesiya	17	21	combined
Zambia	Copperbelt	Pinus kesiya	17	25	combined
Zambia	Copperbelt	Pinus kesiya	17	20	combined
Zambia	Copperbelt	Pinus kesiya	17	21	combined
Zambia	Copperbelt	Pinus kesiya	17	25	combined
Zambia	Copperbelt	Pinus kesiya	17	12	combined
Zambia	Copperbelt	Pinus kesiya	17	13	combined
Zambia	Copperbelt	Pinus kesiya	17	14	combined
Zambia	Copperbelt	Pinus kesiya	17	13	combined
Zambia	Copperbelt	Pinus kesiya	17	13	combined
Zambia	Copperbelt	Pinus kesiya	17	12	combined
Zambia	Copperbelt	Pinus kesiya	17	16	combined
Zambia	Copperbelt	Pinus kesiya	18	19	combined
Zambia	Copperbelt	Pinus kesiya	18	19	combined
Zambia	Copperbelt	Pinus kesiya	18	20	combined
Zambia	Copperbelt	Pinus kesiya	18	23	combined
Zambia	Copperbelt	Pinus kesiya	18	20	combined
Zambia	Copperbelt	Pinus kesiya	18	20	combined
Zambia	Copperbelt	Pinus kesiya	18	21	combined
Zambia	Copperbelt	Pinus kesiya	18	20	combined
Zambia	Copperbelt	Pinus kesiya	18	21	combined
Zambia	Copperbelt	Pinus kesiya	18	19	combined
Zambia	Copperbelt	Pinus kesiya	18	19	combined
Zambia	Copperbelt	Pinus kesiya	18	21	combined
Zambia	Copperbelt	Pinus kesiya	18	24	combined
Zambia	Copperbelt	Pinus kesiya	18	24	combined
Zambia	Copperbelt	Pinus kesiya	18	20	combined
Zambia	Copperbelt	Pinus kesiya	18	22	combined
Zambia	Copperbelt	Pinus kesiya	18	13	combined
Zambia	Copperbelt	Pinus kesiya	18	13	combined
Zambia	Copperbelt	Pinus kesiya	18	16	combined
Zambia	Copperbelt	Pinus kesiya	18	19	combined
Zambia	Copperbelt	Pinus kesiya	18	14	combined
Zambia	Copperbelt	Pinus kesiya	18	14	combined
Zambia	Copperbelt	Pinus kesiya	18	15	combined
Zambia	Copperbelt	Pinus kesiya	18	13	combined
Zambia	Copperbelt	Pinus kesiya	18	17	combined
Zambia	Copperbelt	Pinus kesiya	18	19	combined
Zambia	Copperbelt	Pinus kesiya	18	16	combined
Zambia	Copperbelt	Pinus kesiya	18	16	combined
Zambia	Copperbelt	Pinus kesiya	19	24	combined
Zambia	Copperbelt	Pinus kesiya	19	24	combined
Zambia	Copperbelt	Pinus kesiya	19	24	combined
Zambia	Copperbelt	Pinus kesiya	19	19	combined
Zambia	Copperbelt	Pinus kesiya	19	20	combined
Zambia	Copperbelt	Pinus kesiya	19	21	combined
Zambia	Copperbelt	Pinus kesiya	19	20	combined
Zambia	Copperbelt	Pinus kesiya	19	20	combined
Zambia	Copperbelt	Pinus kesiya	19	21	combined
Zambia	Copperbelt	Pinus kesiya	19	20	combined
Zambia	Copperbelt	Pinus kesiya	19	23	combined
Zambia	Copperbelt	Pinus kesiya	19	23	combined
Zambia	Copperbelt	Pinus kesiya	19	22	combined
Zambia	Copperbelt	Pinus kesiya	19	22	combined
Zambia	Copperbelt	Pinus kesiya	19	24	combined
Zambia	Copperbelt	Pinus kesiya	19	20	combined
Zambia	Copperbelt	Pinus kesiya	19	19	combined
Zambia	Copperbelt	Pinus kesiya	19	20	combined
Zambia	Copperbelt	Pinus kesiya	19	26	combined
Zambia	Copperbelt	Pinus kesiya	19	19	combined
Zambia	Copperbelt	Pinus kesiya	19	20	combined
Zambia	Copperbelt	Pinus kesiya	19	21	combined
Zambia	Copperbelt	Pinus kesiya	19	19	combined
Zambia	Copperbelt	Pinus kesiya	19	19	combined
Zambia	Copperbelt	Pinus kesiya	19	20	combined
Zambia	Copperbelt	Pinus kesiya	19	24	combined
Zambia	Copperbelt	Pinus kesiya	19	22	combined
Zambia	Copperbelt	Pinus kesiya	19	19	combined
Zambia	Copperbelt	Pinus kesiya	19	19	combined
Zambia	Copperbelt	Pinus kesiya	19	20	combined
Zambia	Copperbelt	Pinus kesiya	19	22	combined
Zambia	Copperbelt	Pinus kesiya	19	23	combined
Zambia	Copperbelt	Pinus kesiya	19	19	combined
Zambia	Copperbelt	Pinus kesiya	19	24	combined
Zambia	Copperbelt	Pinus kesiya	19	25	combined
Zambia	Copperbelt	Pinus kesiya	19	12	combined
Zambia	Copperbelt	Pinus kesiya	19	13	combined
Zambia	Copperbelt	Pinus kesiya	19	18	combined
Zambia	Copperbelt	Pinus kesiya	19	20	combined
Zambia	Copperbelt	Pinus kesiya	19	20	combined
Zambia	Copperbelt	Pinus kesiya	19	14	combined
Zambia	Copperbelt	Pinus kesiya	19	18	combined
Zambia	Copperbelt	Pinus kesiya	20	25	combined
Zambia	Copperbelt	Pinus kesiya	20	25	combined
Zambia	Copperbelt	Pinus kesiya	20	21	combined
Zambia	Copperbelt	Pinus kesiya	20	22	combined
Zambia	Copperbelt	Pinus kesiya	20	24	combined
Zambia	Copperbelt	Pinus kesiya	20	21	combined
Zambia	Copperbelt	Pinus kesiya	20	24	combined
Zambia	Copperbelt	Pinus kesiya	20	20	combined
Zambia	Copperbelt	Pinus kesiya	20	23	combined
Zambia	Copperbelt	Pinus kesiya	20	24	combined
Zambia	Copperbelt	Pinus kesiya	20	23	combined
Zambia	Copperbelt	Pinus kesiya	20	21	combined
Zambia	Copperbelt	Pinus kesiya	20	21	combined
Zambia	Copperbelt	Pinus kesiya	20	20	combined
Zambia	Copperbelt	Pinus kesiya	20	21	combined
Zambia	Copperbelt	Pinus kesiya	20	21	combined
Zambia	Copperbelt	Pinus kesiya	20	21	combined
Zambia	Copperbelt	Pinus kesiya	20	22	combined
Zambia	Copperbelt	Pinus kesiya	20	23	combined
Zambia	Copperbelt	Pinus kesiya	20	24	combined
Zambia	Copperbelt	Pinus kesiya	20	21	combined
Zambia	Copperbelt	Pinus kesiya	20	21	combined
Zambia	Copperbelt	Pinus kesiya	20	24	combined
Zambia	Copperbelt	Pinus kesiya	20	20	combined
Zambia	Copperbelt	Pinus kesiya	20	23	combined
Zambia	Copperbelt	Pinus kesiya	20	24	combined
Zambia	Copperbelt	Pinus kesiya	20	20	combined
Zambia	Copperbelt	Pinus kesiya	20	24	combined
Zambia	Copperbelt	Pinus kesiya	20	24	combined
Zambia	Copperbelt	Pinus kesiya	20	19	combined
Zambia	Copperbelt	Pinus kesiya	20	22	combined
Zambia	Copperbelt	Pinus kesiya	20	24	combined
Zambia	Copperbelt	Pinus kesiya	20	25	combined
Zambia	Copperbelt	Pinus kesiya	20	21	combined
Zambia	Copperbelt	Pinus kesiya	20	21	combined
Zambia	Copperbelt	Pinus kesiya	20	22	combined
Zambia	Copperbelt	Pinus kesiya	20	21	combined
Zambia	Copperbelt	Pinus kesiya	20	23	combined
Zambia	Copperbelt	Pinus kesiya	20	21	combined
Zambia	Copperbelt	Pinus kesiya	20	22	combined
Zambia	Copperbelt	Pinus kesiya	20	22	combined
Zambia	Copperbelt	Pinus kesiya	20	23	combined
Zambia	Copperbelt	Pinus kesiya	20	26	combined
Zambia	Copperbelt	Pinus kesiya	20	21	combined
Zambia	Copperbelt	Pinus kesiya	20	21	combined
Zambia	Copperbelt	Pinus kesiya	20	21	combined
Zambia	Copperbelt	Pinus kesiya	20	21	combined
Zambia	Copperbelt	Pinus kesiya	20	20	combined
Zambia	Copperbelt	Pinus kesiya	20	21	combined
Zambia	Copperbelt	Pinus kesiya	20	21	combined
Zambia	Copperbelt	Pinus kesiya	20	22	combined
Zambia	Copperbelt	Pinus kesiya	20	22	combined
Zambia	Copperbelt	Pinus kesiya	20	25	combined
Zambia	Copperbelt	Pinus kesiya	20	25	combined
Zambia	Copperbelt	Pinus kesiya	20	28	combined
Zambia	Copperbelt	Pinus kesiya	20	23	combined
Zambia	Copperbelt	Pinus kesiya	20	24	combined
Zambia	Copperbelt	Pinus kesiya	20	30	combined
Zambia	Copperbelt	Pinus kesiya	20	22	combined
Zambia	Copperbelt	Pinus kesiya	20	19	combined
Zambia	Copperbelt	Pinus kesiya	20	22	combined
Zambia	Copperbelt	Pinus kesiya	20	24	combined
Zambia	Copperbelt	Pinus kesiya	20	24	combined
Zambia	Copperbelt	Pinus kesiya	20	25	combined
Zambia	Copperbelt	Pinus kesiya	20	19	combined
Zambia	Copperbelt	Pinus kesiya	20	21	combined
Zambia	Copperbelt	Pinus kesiya	20	22	combined
Zambia	Copperbelt	Pinus kesiya	20	23	combined
Zambia	Copperbelt	Pinus kesiya	20	20	combined
Zambia	Copperbelt	Pinus kesiya	20	19	combined
Zambia	Copperbelt	Pinus kesiya	20	20	combined
Zambia	Copperbelt	Pinus kesiya	20	21	combined
Zambia	Copperbelt	Pinus kesiya	20	21	combined
Zambia	Copperbelt	Pinus kesiya	20	20	combined
Zambia	Copperbelt	Pinus kesiya	20	19	combined
Zambia	Copperbelt	Pinus kesiya	20	26	combined
Zambia	Copperbelt	Pinus kesiya	20	19	combined
Zambia	Copperbelt	Pinus kesiya	20	21	combined
Zambia	Copperbelt	Pinus kesiya	20	21	combined
Zambia	Copperbelt	Pinus kesiya	20	18	combined
Zambia	Copperbelt	Pinus kesiya	20	18	combined
Zambia	Copperbelt	Pinus kesiya	20	19	combined
Zambia	Copperbelt	Pinus kesiya	20	18	combined
Zambia	Copperbelt	Pinus kesiya	20	18	combined
Zambia	Copperbelt	Pinus kesiya	20	18	combined
Zambia	Copperbelt	Pinus kesiya	20	16	combined
Zambia	Copperbelt	Pinus kesiya	20	17	combined
Zambia	Copperbelt	Pinus kesiya	21	23	combined
Zambia	Copperbelt	Pinus kesiya	21	23	combined
Zambia	Copperbelt	Pinus kesiya	21	24	combined
Zambia	Copperbelt	Pinus kesiya	21	26	combined
Zambia	Copperbelt	Pinus kesiya	21	26	combined
Zambia	Copperbelt	Pinus kesiya	21	25	combined
Zambia	Copperbelt	Pinus kesiya	21	20	combined
Zambia	Copperbelt	Pinus kesiya	21	21	combined
Zambia	Copperbelt	Pinus kesiya	21	23	combined
Zambia	Copperbelt	Pinus kesiya	21	20	combined
Zambia	Copperbelt	Pinus kesiya	21	19	combined
Zambia	Copperbelt	Pinus kesiya	21	21	combined
Zambia	Copperbelt	Pinus kesiya	21	23	combined
Zambia	Copperbelt	Pinus kesiya	21	24	combined
Zambia	Copperbelt	Pinus kesiya	21	19	combined
Zambia	Copperbelt	Pinus kesiya	21	20	combined
Zambia	Copperbelt	Pinus kesiya	21	21	combined
Zambia	Copperbelt	Pinus kesiya	21	20	combined
Zambia	Copperbelt	Pinus kesiya	21	24	combined
Zambia	Copperbelt	Pinus kesiya	21	24	combined
Zambia	Copperbelt	Pinus kesiya	21	21	combined
Zambia	Copperbelt	Pinus kesiya	21	29	combined
Zambia	Copperbelt	Pinus kesiya	21	22	combined
Zambia	Copperbelt	Pinus kesiya	21	25	combined
Zambia	Copperbelt	Pinus kesiya	21	26	combined
Zambia	Copperbelt	Pinus kesiya	21	23	combined
Zambia	Copperbelt	Pinus kesiya	21	25	combined
Zambia	Copperbelt	Pinus kesiya	21	20	combined
Zambia	Copperbelt	Pinus kesiya	21	20	combined
Zambia	Copperbelt	Pinus kesiya	21	20	combined
Zambia	Copperbelt	Pinus kesiya	21	24	combined
Zambia	Copperbelt	Pinus kesiya	21	20	combined
Zambia	Copperbelt	Pinus kesiya	21	20	combined
Zambia	Copperbelt	Pinus kesiya	21	21	combined
Zambia	Copperbelt	Pinus kesiya	21	23	combined
Zambia	Copperbelt	Pinus kesiya	21	22	combined
Zambia	Copperbelt	Pinus kesiya	21	23	combined
Zambia	Copperbelt	Pinus kesiya	21	22	combined
Zambia	Copperbelt	Pinus kesiya	21	22	combined
Zambia	Copperbelt	Pinus kesiya	21	25	combined
Zambia	Copperbelt	Pinus kesiya	21	26	combined
Zambia	Copperbelt	Pinus kesiya	21	21	combined
Zambia	Copperbelt	Pinus kesiya	21	24	combined
Zambia	Copperbelt	Pinus kesiya	21	22	combined
Zambia	Copperbelt	Pinus kesiya	21	20	combined
Zambia	Copperbelt	Pinus kesiya	21	21	combined
Zambia	Copperbelt	Pinus kesiya	21	22	combined
Zambia	Copperbelt	Pinus kesiya	21	28	combined
Zambia	Copperbelt	Pinus kesiya	21	27	combined
Zambia	Copperbelt	Pinus kesiya	21	29	combined
Zambia	Copperbelt	Pinus kesiya	21	21	combined
Zambia	Copperbelt	Pinus kesiya	21	24	combined
Zambia	Copperbelt	Pinus kesiya	21	21	combined
Zambia	Copperbelt	Pinus kesiya	21	22	combined
Zambia	Copperbelt	Pinus kesiya	21	23	combined
Zambia	Copperbelt	Pinus kesiya	21	22	combined
Zambia	Copperbelt	Pinus kesiya	21	25	combined
Zambia	Copperbelt	Pinus kesiya	21	20	combined
Zambia	Copperbelt	Pinus kesiya	21	19	combined
Zambia	Copperbelt	Pinus kesiya	21	20	combined
Zambia	Copperbelt	Pinus kesiya	21	21	combined
Zambia	Copperbelt	Pinus kesiya	21	21	combined
Zambia	Copperbelt	Pinus kesiya	21	21	combined
Zambia	Copperbelt	Pinus kesiya	21	23	combined
Zambia	Copperbelt	Pinus kesiya	21	18	combined
Zambia	Copperbelt	Pinus kesiya	21	18	combined
Zambia	Copperbelt	Pinus kesiya	21	20	combined
Zambia	Copperbelt	Pinus kesiya	21	18	combined
Zambia	Copperbelt	Pinus kesiya	21	19	combined
Zambia	Copperbelt	Pinus kesiya	21	18	combined
Zambia	Copperbelt	Pinus kesiya	21	20	combined
Zambia	Copperbelt	Pinus kesiya	21	20	combined
Zambia	Copperbelt	Pinus kesiya	22	19	combined
Zambia	Copperbelt	Pinus kesiya	22	20	combined
Zambia	Copperbelt	Pinus kesiya	22	20	combined
Zambia	Copperbelt	Pinus kesiya	22	22	combined
Zambia	Copperbelt	Pinus kesiya	22	22	combined
Zambia	Copperbelt	Pinus kesiya	22	24	combined
Zambia	Copperbelt	Pinus kesiya	22	26	combined
Zambia	Copperbelt	Pinus kesiya	22	22	combined
Zambia	Copperbelt	Pinus kesiya	22	23	combined
Zambia	Copperbelt	Pinus kesiya	22	24	combined
Zambia	Copperbelt	Pinus kesiya	22	25	combined
Zambia	Copperbelt	Pinus kesiya	22	27	combined
Zambia	Copperbelt	Pinus kesiya	22	23	combined
Zambia	Copperbelt	Pinus kesiya	22	25	combined
Zambia	Copperbelt	Pinus kesiya	22	23	combined
Zambia	Copperbelt	Pinus kesiya	22	23	combined
Zambia	Copperbelt	Pinus kesiya	22	21	combined
Zambia	Copperbelt	Pinus kesiya	22	23	combined
Zambia	Copperbelt	Pinus kesiya	22	23	combined
Zambia	Copperbelt	Pinus kesiya	22	24	combined
Zambia	Copperbelt	Pinus kesiya	22	21	combined
Zambia	Copperbelt	Pinus kesiya	22	24	combined
Zambia	Copperbelt	Pinus kesiya	22	22	combined
Zambia	Copperbelt	Pinus kesiya	22	24	combined
Zambia	Copperbelt	Pinus kesiya	22	21	combined
Zambia	Copperbelt	Pinus kesiya	22	22	combined
Zambia	Copperbelt	Pinus kesiya	22	22	combined
Zambia	Copperbelt	Pinus kesiya	22	22	combined
Zambia	Copperbelt	Pinus kesiya	22	25	combined
Zambia	Copperbelt	Pinus kesiya	22	20	combined
Zambia	Copperbelt	Pinus kesiya	22	21	combined
Zambia	Copperbelt	Pinus kesiya	22	23	combined
Zambia	Copperbelt	Pinus kesiya	22	21	combined
Zambia	Copperbelt	Pinus kesiya	22	19	combined
Zambia	Copperbelt	Pinus kesiya	22	29	combined
Zambia	Copperbelt	Pinus kesiya	22	21	combined
Zambia	Copperbelt	Pinus kesiya	22	23	combined
Zambia	Copperbelt	Pinus kesiya	22	23	combined
Zambia	Copperbelt	Pinus kesiya	22	25	combined
Zambia	Copperbelt	Pinus kesiya	22	20	combined
Zambia	Copperbelt	Pinus kesiya	22	20	combined
Zambia	Copperbelt	Pinus kesiya	22	27	combined
Zambia	Copperbelt	Pinus kesiya	22	22	combined
Zambia	Copperbelt	Pinus kesiya	22	23	combined
Zambia	Copperbelt	Pinus kesiya	22	23	combined
Zambia	Copperbelt	Pinus kesiya	22	21	combined
Zambia	Copperbelt	Pinus kesiya	22	26	combined
Zambia	Copperbelt	Pinus kesiya	22	25	combined
Zambia	Copperbelt	Pinus kesiya	22	22	combined
Zambia	Copperbelt	Pinus kesiya	22	21	combined
Zambia	Copperbelt	Pinus kesiya	22	21	combined
Zambia	Copperbelt	Pinus kesiya	22	21	combined
Zambia	Copperbelt	Pinus kesiya	22	24	combined
Zambia	Copperbelt	Pinus kesiya	22	22	combined
Zambia	Copperbelt	Pinus kesiya	22	22	combined
Zambia	Copperbelt	Pinus kesiya	22	23	combined
Zambia	Copperbelt	Pinus kesiya	22	19	combined
Zambia	Copperbelt	Pinus kesiya	22	20	combined
Zambia	Copperbelt	Pinus kesiya	22	22	combined
Zambia	Copperbelt	Pinus kesiya	22	20	combined
Zambia	Copperbelt	Pinus kesiya	22	21	combined
Zambia	Copperbelt	Pinus kesiya	22	22	combined
Zambia	Copperbelt	Pinus kesiya	22	22	combined
Zambia	Copperbelt	Pinus kesiya	22	27	combined
Zambia	Copperbelt	Pinus kesiya	22	29	combined
Zambia	Copperbelt	Pinus kesiya	22	25	combined
Zambia	Copperbelt	Pinus kesiya	22	27	combined
Zambia	Copperbelt	Pinus kesiya	22	20	combined
Zambia	Copperbelt	Pinus kesiya	22	21	combined
Zambia	Copperbelt	Pinus kesiya	22	21	combined
Zambia	Copperbelt	Pinus kesiya	22	23	combined
Zambia	Copperbelt	Pinus kesiya	22	20	combined
Zambia	Copperbelt	Pinus kesiya	22	23	combined
Zambia	Copperbelt	Pinus kesiya	22	22	combined
Zambia	Copperbelt	Pinus kesiya	22	20	combined
Zambia	Copperbelt	Pinus kesiya	22	25	combined
Zambia	Copperbelt	Pinus kesiya	22	25	combined
Zambia	Copperbelt	Pinus kesiya	22	26	combined
Zambia	Copperbelt	Pinus kesiya	22	28	combined
Zambia	Copperbelt	Pinus kesiya	22	22	combined
Zambia	Copperbelt	Pinus kesiya	22	21	combined
Zambia	Copperbelt	Pinus kesiya	22	23	combined
Zambia	Copperbelt	Pinus kesiya	22	19	combined
Zambia	Copperbelt	Pinus kesiya	22	20	combined
Zambia	Copperbelt	Pinus kesiya	22	20	combined
Zambia	Copperbelt	Pinus kesiya	22	21	combined
Zambia	Copperbelt	Pinus kesiya	22	22	combined
Zambia	Copperbelt	Pinus kesiya	22	23	combined
Zambia	Copperbelt	Pinus kesiya	22	21	combined
Zambia	Copperbelt	Pinus kesiya	22	19	combined
Zambia	Copperbelt	Pinus kesiya	22	19	combined
Zambia	Copperbelt	Pinus kesiya	22	19	combined
Zambia	Copperbelt	Pinus kesiya	22	19	combined
Zambia	Copperbelt	Pinus kesiya	22	20	combined
Zambia	Copperbelt	Pinus kesiya	22	23	combined
Zambia	Copperbelt	Pinus kesiya	22	24	combined
Zambia	Copperbelt	Pinus kesiya	22	25	combined
Zambia	Copperbelt	Pinus kesiya	22	19	combined
Zambia	Copperbelt	Pinus kesiya	22	18	combined
Zambia	Copperbelt	Pinus kesiya	22	19	combined
Zambia	Copperbelt	Pinus kesiya	22	20	combined
Zambia	Copperbelt	Pinus kesiya	22	18	combined
Zambia	Copperbelt	Pinus kesiya	22	20	combined
Zambia	Copperbelt	Pinus kesiya	22	20	combined
Zambia	Copperbelt	Pinus kesiya	23	19	combined
Zambia	Copperbelt	Pinus kesiya	23	19	combined
Zambia	Copperbelt	Pinus kesiya	23	24	combined
Zambia	Copperbelt	Pinus kesiya	23	24	combined
Zambia	Copperbelt	Pinus kesiya	23	25	combined
Zambia	Copperbelt	Pinus kesiya	23	22	combined
Zambia	Copperbelt	Pinus kesiya	23	21	combined
Zambia	Copperbelt	Pinus kesiya	23	22	combined
Zambia	Copperbelt	Pinus kesiya	23	23	combined
Zambia	Copperbelt	Pinus kesiya	23	22	combined
Zambia	Copperbelt	Pinus kesiya	23	22	combined
Zambia	Copperbelt	Pinus kesiya	23	25	combined
Zambia	Copperbelt	Pinus kesiya	23	25	combined
Zambia	Copperbelt	Pinus kesiya	23	25	combined
Zambia	Copperbelt	Pinus kesiya	23	23	combined
Zambia	Copperbelt	Pinus kesiya	23	23	combined
Zambia	Copperbelt	Pinus kesiya	23	20	combined
Zambia	Copperbelt	Pinus kesiya	23	25	combined
Zambia	Copperbelt	Pinus kesiya	23	21	combined
Zambia	Copperbelt	Pinus kesiya	23	23	combined
Zambia	Copperbelt	Pinus kesiya	23	21	combined
Zambia	Copperbelt	Pinus kesiya	23	25	combined
Zambia	Copperbelt	Pinus kesiya	23	22	combined
Zambia	Copperbelt	Pinus kesiya	23	20	combined
Zambia	Copperbelt	Pinus kesiya	23	25	combined
Zambia	Copperbelt	Pinus kesiya	23	23	combined
Zambia	Copperbelt	Pinus kesiya	23	20	combined
Zambia	Copperbelt	Pinus kesiya	23	22	combined
Zambia	Copperbelt	Pinus kesiya	23	21	combined
Zambia	Copperbelt	Pinus kesiya	23	21	combined
Zambia	Copperbelt	Pinus kesiya	23	22	combined
Zambia	Copperbelt	Pinus kesiya	23	25	combined
Zambia	Copperbelt	Pinus kesiya	23	24	combined
Zambia	Copperbelt	Pinus kesiya	23	24	combined
Zambia	Copperbelt	Pinus kesiya	23	24	combined
Zambia	Copperbelt	Pinus kesiya	23	21	combined
Zambia	Copperbelt	Pinus kesiya	23	22	combined
Zambia	Copperbelt	Pinus kesiya	23	20	combined
Zambia	Copperbelt	Pinus kesiya	23	20	combined
Zambia	Copperbelt	Pinus kesiya	23	22	combined
Zambia	Copperbelt	Pinus kesiya	23	24	combined
Zambia	Copperbelt	Pinus kesiya	23	22	combined
Zambia	Copperbelt	Pinus kesiya	23	24	combined
Zambia	Copperbelt	Pinus kesiya	23	22	combined
Zambia	Copperbelt	Pinus kesiya	23	23	combined
Zambia	Copperbelt	Pinus kesiya	23	23	combined
Zambia	Copperbelt	Pinus kesiya	23	26	combined
Zambia	Copperbelt	Pinus kesiya	23	25	combined
Zambia	Copperbelt	Pinus kesiya	23	27	combined
Zambia	Copperbelt	Pinus kesiya	23	27	combined
Zambia	Copperbelt	Pinus kesiya	23	20	combined
Zambia	Copperbelt	Pinus kesiya	23	20	combined
Zambia	Copperbelt	Pinus kesiya	23	23	combined
Zambia	Copperbelt	Pinus kesiya	23	23	combined
Zambia	Copperbelt	Pinus kesiya	23	22	combined
Zambia	Copperbelt	Pinus kesiya	23	20	combined
Zambia	Copperbelt	Pinus kesiya	23	20	combined
Zambia	Copperbelt	Pinus kesiya	23	25	combined
Zambia	Copperbelt	Pinus kesiya	23	25	combined
Zambia	Copperbelt	Pinus kesiya	23	22	combined
Zambia	Copperbelt	Pinus kesiya	23	26	combined
Zambia	Copperbelt	Pinus kesiya	23	22	combined
Zambia	Copperbelt	Pinus kesiya	23	21	combined
Zambia	Copperbelt	Pinus kesiya	23	25	combined
Zambia	Copperbelt	Pinus kesiya	23	24	combined
Zambia	Copperbelt	Pinus kesiya	23	25	combined
Zambia	Copperbelt	Pinus kesiya	23	22	combined
Zambia	Copperbelt	Pinus kesiya	23	23	combined
Zambia	Copperbelt	Pinus kesiya	23	22	combined
Zambia	Copperbelt	Pinus kesiya	23	22	combined
Zambia	Copperbelt	Pinus kesiya	23	22	combined
Zambia	Copperbelt	Pinus kesiya	23	23	combined
Zambia	Copperbelt	Pinus kesiya	23	25	combined
Zambia	Copperbelt	Pinus kesiya	23	21	combined
Zambia	Copperbelt	Pinus kesiya	23	23	combined
Zambia	Copperbelt	Pinus kesiya	23	19	combined
Zambia	Copperbelt	Pinus kesiya	23	22	combined
Zambia	Copperbelt	Pinus kesiya	23	23	combined
Zambia	Copperbelt	Pinus kesiya	23	23	combined
Zambia	Copperbelt	Pinus kesiya	23	23	combined
Zambia	Copperbelt	Pinus kesiya	23	20	combined
Zambia	Copperbelt	Pinus kesiya	23	23	combined
Zambia	Copperbelt	Pinus kesiya	23	22	combined
Zambia	Copperbelt	Pinus kesiya	23	25	combined
Zambia	Copperbelt	Pinus kesiya	23	22	combined
Zambia	Copperbelt	Pinus kesiya	23	21	combined
Zambia	Copperbelt	Pinus kesiya	23	23	combined
Zambia	Copperbelt	Pinus kesiya	23	22	combined
Zambia	Copperbelt	Pinus kesiya	23	27	combined
Zambia	Copperbelt	Pinus kesiya	23	28	combined
Zambia	Copperbelt	Pinus kesiya	23	28	combined
Zambia	Copperbelt	Pinus kesiya	23	21	combined
Zambia	Copperbelt	Pinus kesiya	23	24	combined
Zambia	Copperbelt	Pinus kesiya	23	29	combined
Zambia	Copperbelt	Pinus kesiya	23	22	combined
Zambia	Copperbelt	Pinus kesiya	23	20	combined
Zambia	Copperbelt	Pinus kesiya	23	22	combined
Zambia	Copperbelt	Pinus kesiya	23	22	combined
Zambia	Copperbelt	Pinus kesiya	23	23	combined
Zambia	Copperbelt	Pinus kesiya	23	25	combined
Zambia	Copperbelt	Pinus kesiya	23	22	combined
Zambia	Copperbelt	Pinus kesiya	23	26	combined
Zambia	Copperbelt	Pinus kesiya	23	29	combined
Zambia	Copperbelt	Pinus kesiya	23	19	combined
Zambia	Copperbelt	Pinus kesiya	23	21	combined
Zambia	Copperbelt	Pinus kesiya	23	22	combined
Zambia	Copperbelt	Pinus kesiya	23	22	combined
Zambia	Copperbelt	Pinus kesiya	23	23	combined
Zambia	Copperbelt	Pinus kesiya	23	21	combined
Zambia	Copperbelt	Pinus kesiya	23	26	combined
Zambia	Copperbelt	Pinus kesiya	23	24	combined
Zambia	Copperbelt	Pinus kesiya	23	19	combined
Zambia	Copperbelt	Pinus kesiya	23	21	combined
Zambia	Copperbelt	Pinus kesiya	24	25	combined
Zambia	Copperbelt	Pinus kesiya	24	19	combined
Zambia	Copperbelt	Pinus kesiya	24	23	combined
Zambia	Copperbelt	Pinus kesiya	24	22	combined
Zambia	Copperbelt	Pinus kesiya	24	26	combined
Zambia	Copperbelt	Pinus kesiya	24	26	combined
Zambia	Copperbelt	Pinus kesiya	24	22	combined
Zambia	Copperbelt	Pinus kesiya	24	23	combined
Zambia	Copperbelt	Pinus kesiya	24	23	combined
Zambia	Copperbelt	Pinus kesiya	24	25	combined
Zambia	Copperbelt	Pinus kesiya	24	25	combined
Zambia	Copperbelt	Pinus kesiya	24	22	combined
Zambia	Copperbelt	Pinus kesiya	24	26	combined
Zambia	Copperbelt	Pinus kesiya	24	21	combined
Zambia	Copperbelt	Pinus kesiya	24	21	combined
Zambia	Copperbelt	Pinus kesiya	24	22	combined
Zambia	Copperbelt	Pinus kesiya	24	22	combined
Zambia	Copperbelt	Pinus kesiya	24	22	combined
Zambia	Copperbelt	Pinus kesiya	24	23	combined
Zambia	Copperbelt	Pinus kesiya	24	20	combined
Zambia	Copperbelt	Pinus kesiya	24	23	combined
Zambia	Copperbelt	Pinus kesiya	24	24	combined
Zambia	Copperbelt	Pinus kesiya	24	20	combined
Zambia	Copperbelt	Pinus kesiya	24	27	combined
Zambia	Copperbelt	Pinus kesiya	24	22	combined
Zambia	Copperbelt	Pinus kesiya	24	25	combined
Zambia	Copperbelt	Pinus kesiya	24	23	combined
Zambia	Copperbelt	Pinus kesiya	24	23	combined
Zambia	Copperbelt	Pinus kesiya	24	23	combined
Zambia	Copperbelt	Pinus kesiya	24	23	combined
Zambia	Copperbelt	Pinus kesiya	24	23	combined
Zambia	Copperbelt	Pinus kesiya	24	22	combined
Zambia	Copperbelt	Pinus kesiya	24	22	combined
Zambia	Copperbelt	Pinus kesiya	24	22	combined
Zambia	Copperbelt	Pinus kesiya	24	26	combined
Zambia	Copperbelt	Pinus kesiya	24	23	combined
Zambia	Copperbelt	Pinus kesiya	24	22	combined
Zambia	Copperbelt	Pinus kesiya	24	20	combined
Zambia	Copperbelt	Pinus kesiya	24	24	combined
Zambia	Copperbelt	Pinus kesiya	24	20	combined
Zambia	Copperbelt	Pinus kesiya	24	20	combined
Zambia	Copperbelt	Pinus kesiya	24	22	combined
Zambia	Copperbelt	Pinus kesiya	24	20	combined
Zambia	Copperbelt	Pinus kesiya	24	22	combined
Zambia	Copperbelt	Pinus kesiya	24	23	combined
Zambia	Copperbelt	Pinus kesiya	24	20	combined
Zambia	Copperbelt	Pinus kesiya	24	23	combined
Zambia	Copperbelt	Pinus kesiya	24	24	combined
Zambia	Copperbelt	Pinus kesiya	24	22	combined
Zambia	Copperbelt	Pinus kesiya	24	22	combined
Zambia	Copperbelt	Pinus kesiya	24	27	combined
Zambia	Copperbelt	Pinus kesiya	24	19	combined
Zambia	Copperbelt	Pinus kesiya	24	22	combined
Zambia	Copperbelt	Pinus kesiya	24	23	combined
Zambia	Copperbelt	Pinus kesiya	24	23	combined
Zambia	Copperbelt	Pinus kesiya	24	23	combined
Zambia	Copperbelt	Pinus kesiya	24	23	combined
Zambia	Copperbelt	Pinus kesiya	24	20	combined
Zambia	Copperbelt	Pinus kesiya	24	22	combined
Zambia	Copperbelt	Pinus kesiya	24	20	combined
Zambia	Copperbelt	Pinus kesiya	24	21	combined
Zambia	Copperbelt	Pinus kesiya	24	26	combined
Zambia	Copperbelt	Pinus kesiya	24	20	combined
Zambia	Copperbelt	Pinus kesiya	24	22	combined
Zambia	Copperbelt	Pinus kesiya	24	23	combined
Zambia	Copperbelt	Pinus kesiya	24	26	combined
Zambia	Copperbelt	Pinus kesiya	24	24	combined
Zambia	Copperbelt	Pinus kesiya	24	23	combined
Zambia	Copperbelt	Pinus kesiya	24	25	combined
Zambia	Copperbelt	Pinus kesiya	24	20	combined
Zambia	Copperbelt	Pinus kesiya	24	23	combined
Zambia	Copperbelt	Pinus kesiya	24	27	combined
Zambia	Copperbelt	Pinus kesiya	24	20	combined
Zambia	Copperbelt	Pinus kesiya	24	20	combined
Zambia	Copperbelt	Pinus kesiya	24	20	combined
Zambia	Copperbelt	Pinus kesiya	24	20	combined
Zambia	Copperbelt	Pinus kesiya	24	21	combined
Zambia	Copperbelt	Pinus kesiya	24	27	combined
Zambia	Copperbelt	Pinus kesiya	24	26	combined
Zambia	Copperbelt	Pinus kesiya	24	27	combined
Zambia	Copperbelt	Pinus kesiya	24	22	combined
Zambia	Copperbelt	Pinus kesiya	24	22	combined
Zambia	Copperbelt	Pinus kesiya	24	23	combined
Zambia	Copperbelt	Pinus kesiya	24	24	combined
Zambia	Copperbelt	Pinus kesiya	24	23	combined
Zambia	Copperbelt	Pinus kesiya	24	23	combined
Zambia	Copperbelt	Pinus kesiya	24	23	combined
Zambia	Copperbelt	Pinus kesiya	24	25	combined
Zambia	Copperbelt	Pinus kesiya	24	21	combined
Zambia	Copperbelt	Pinus kesiya	24	21	combined
Zambia	Copperbelt	Pinus kesiya	24	23	combined
Zambia	Copperbelt	Pinus kesiya	24	23	combined
Zambia	Copperbelt	Pinus kesiya	24	25	combined
Zambia	Copperbelt	Pinus kesiya	24	26	combined
Zambia	Copperbelt	Pinus kesiya	24	22	combined
Zambia	Copperbelt	Pinus kesiya	24	25	combined
Zambia	Copperbelt	Pinus kesiya	24	24	combined
Zambia	Copperbelt	Pinus kesiya	24	25	combined
Zambia	Copperbelt	Pinus kesiya	24	19	combined
Zambia	Copperbelt	Pinus kesiya	24	23	combined
Zambia	Copperbelt	Pinus kesiya	24	23	combined
Zambia	Copperbelt	Pinus kesiya	24	23	combined
Zambia	Copperbelt	Pinus kesiya	24	25	combined
Zambia	Copperbelt	Pinus kesiya	24	26	combined
Zambia	Copperbelt	Pinus kesiya	24	27	combined
Zambia	Copperbelt	Pinus kesiya	24	22	combined
Zambia	Copperbelt	Pinus kesiya	24	23	combined
Zambia	Copperbelt	Pinus kesiya	24	23	combined
Zambia	Copperbelt	Pinus kesiya	24	23	combined
Zambia	Copperbelt	Pinus kesiya	24	23	combined
Zambia	Copperbelt	Pinus kesiya	24	23	combined
Zambia	Copperbelt	Pinus kesiya	24	23	combined
Zambia	Copperbelt	Pinus kesiya	24	23	combined
Zambia	Copperbelt	Pinus kesiya	24	24	combined
Zambia	Copperbelt	Pinus kesiya	24	22	combined
Zambia	Copperbelt	Pinus kesiya	24	24	combined
Zambia	Copperbelt	Pinus kesiya	24	19	combined
Zambia	Copperbelt	Pinus kesiya	24	19	combined
Zambia	Copperbelt	Pinus kesiya	24	20	combined
Zambia	Copperbelt	Pinus kesiya	24	21	combined
Zambia	Copperbelt	Pinus kesiya	24	25	combined
Zambia	Copperbelt	Pinus kesiya	24	26	combined
Zambia	Copperbelt	Pinus kesiya	24	22	combined
Zambia	Copperbelt	Pinus kesiya	24	24	combined
Zambia	Copperbelt	Pinus kesiya	24	23	combined
Zambia	Copperbelt	Pinus kesiya	24	20	combined
Zambia	Copperbelt	Pinus kesiya	24	22	combined
Zambia	Copperbelt	Pinus kesiya	24	27	combined
Zambia	Copperbelt	Pinus kesiya	24	23	combined
Zambia	Copperbelt	Pinus kesiya	24	27	combined
Zambia	Copperbelt	Pinus kesiya	24	29	combined
Zambia	Copperbelt	Pinus kesiya	24	21	combined
Zambia	Copperbelt	Pinus kesiya	24	22	combined
Zambia	Copperbelt	Pinus kesiya	24	20	combined
Zambia	Copperbelt	Pinus kesiya	24	23	combined
Zambia	Copperbelt	Pinus kesiya	24	19	combined
Zambia	Copperbelt	Pinus kesiya	24	21	combined
Zambia	Copperbelt	Pinus kesiya	24	26	combined
Zambia	Copperbelt	Pinus kesiya	24	23	combined
Zambia	Copperbelt	Pinus kesiya	24	22	combined
Zambia	Copperbelt	Pinus kesiya	24	23	combined
Zambia	Copperbelt	Pinus kesiya	24	24	combined
Zambia	Copperbelt	Pinus kesiya	24	20	combined
Zambia	Copperbelt	Pinus kesiya	24	21	combined
Zambia	Copperbelt	Pinus kesiya	24	21	combined
Zambia	Copperbelt	Pinus kesiya	24	24	combined
Zambia	Copperbelt	Pinus kesiya	24	24	combined
Zambia	Copperbelt	Pinus kesiya	24	24	combined
Zambia	Copperbelt	Pinus kesiya	24	25	combined
Zambia	Copperbelt	Pinus kesiya	24	26	combined
Zambia	Copperbelt	Pinus kesiya	24	20	combined
Zambia	Copperbelt	Pinus kesiya	24	20	combined
Zambia	Copperbelt	Pinus kesiya	24	23	combined
Zambia	Copperbelt	Pinus kesiya	24	24	combined
Zambia	Copperbelt	Pinus kesiya	24	19	combined
Zambia	Copperbelt	Pinus kesiya	24	19	combined
Zambia	Copperbelt	Pinus kesiya	24	19	combined
Zambia	Copperbelt	Pinus kesiya	24	19	combined
Zambia	Copperbelt	Pinus kesiya	24	20	combined
Zambia	Copperbelt	Pinus kesiya	24	22	combined
Zambia	Copperbelt	Pinus kesiya	24	25	combined
Zambia	Copperbelt	Pinus kesiya	24	14	combined
Zambia	Copperbelt	Pinus kesiya	24	18	combined
Zambia	Copperbelt	Pinus kesiya	24	21	combined
Zambia	Copperbelt	Pinus kesiya	24	21	combined
Zambia	Copperbelt	Pinus kesiya	24	22	combined
Zambia	Copperbelt	Pinus kesiya	24	19	combined
Zambia	Copperbelt	Pinus kesiya	24	20	combined
Zambia	Copperbelt	Pinus kesiya	24	20	combined
Zambia	Copperbelt	Pinus kesiya	24	19	combined
Zambia	Copperbelt	Pinus kesiya	24	21	combined
Zambia	Copperbelt	Pinus kesiya	24	21	combined
Zambia	Copperbelt	Pinus kesiya	25	21	combined
Zambia	Copperbelt	Pinus kesiya	25	22	combined
Zambia	Copperbelt	Pinus kesiya	25	23	combined
Zambia	Copperbelt	Pinus kesiya	25	22	combined
Zambia	Copperbelt	Pinus kesiya	25	22	combined
Zambia	Copperbelt	Pinus kesiya	25	26	combined
Zambia	Copperbelt	Pinus kesiya	25	24	combined
Zambia	Copperbelt	Pinus kesiya	25	24	combined
Zambia	Copperbelt	Pinus kesiya	25	22	combined
Zambia	Copperbelt	Pinus kesiya	25	22	combined
Zambia	Copperbelt	Pinus kesiya	25	23	combined
Zambia	Copperbelt	Pinus kesiya	25	23	combined
Zambia	Copperbelt	Pinus kesiya	25	23	combined
Zambia	Copperbelt	Pinus kesiya	25	26	combined
Zambia	Copperbelt	Pinus kesiya	25	27	combined
Zambia	Copperbelt	Pinus kesiya	25	22	combined
Zambia	Copperbelt	Pinus kesiya	25	23	combined
Zambia	Copperbelt	Pinus kesiya	25	21	combined
Zambia	Copperbelt	Pinus kesiya	25	22	combined
Zambia	Copperbelt	Pinus kesiya	25	23	combined
Zambia	Copperbelt	Pinus kesiya	25	22	combined
Zambia	Copperbelt	Pinus kesiya	25	23	combined
Zambia	Copperbelt	Pinus kesiya	25	23	combined
Zambia	Copperbelt	Pinus kesiya	25	24	combined
Zambia	Copperbelt	Pinus kesiya	25	23	combined
Zambia	Copperbelt	Pinus kesiya	25	24	combined
Zambia	Copperbelt	Pinus kesiya	25	24	combined
Zambia	Copperbelt	Pinus kesiya	25	24	combined
Zambia	Copperbelt	Pinus kesiya	25	23	combined
Zambia	Copperbelt	Pinus kesiya	25	23	combined
Zambia	Copperbelt	Pinus kesiya	25	23	combined
Zambia	Copperbelt	Pinus kesiya	25	23	combined
Zambia	Copperbelt	Pinus kesiya	25	23	combined
Zambia	Copperbelt	Pinus kesiya	25	23	combined
Zambia	Copperbelt	Pinus kesiya	25	23	combined
Zambia	Copperbelt	Pinus kesiya	25	24	combined
Zambia	Copperbelt	Pinus kesiya	25	23	combined
Zambia	Copperbelt	Pinus kesiya	25	24	combined
Zambia	Copperbelt	Pinus kesiya	25	25	combined
Zambia	Copperbelt	Pinus kesiya	25	21	combined
Zambia	Copperbelt	Pinus kesiya	25	22	combined
Zambia	Copperbelt	Pinus kesiya	25	23	combined
Zambia	Copperbelt	Pinus kesiya	25	24	combined
Zambia	Copperbelt	Pinus kesiya	25	22	combined
Zambia	Copperbelt	Pinus kesiya	25	23	combined
Zambia	Copperbelt	Pinus kesiya	25	23	combined
Zambia	Copperbelt	Pinus kesiya	25	23	combined
Zambia	Copperbelt	Pinus kesiya	25	26	combined
Zambia	Copperbelt	Pinus kesiya	25	20	combined
Zambia	Copperbelt	Pinus kesiya	25	23	combined
Zambia	Copperbelt	Pinus kesiya	25	24	combined
Zambia	Copperbelt	Pinus kesiya	25	25	combined
Zambia	Copperbelt	Pinus kesiya	25	26	combined
Zambia	Copperbelt	Pinus kesiya	25	23	combined
Zambia	Copperbelt	Pinus kesiya	25	23	combined
Zambia	Copperbelt	Pinus kesiya	25	21	combined
Zambia	Copperbelt	Pinus kesiya	25	23	combined
Zambia	Copperbelt	Pinus kesiya	25	23	combined
Zambia	Copperbelt	Pinus kesiya	25	24	combined
Zambia	Copperbelt	Pinus kesiya	25	24	combined
Zambia	Copperbelt	Pinus kesiya	25	24	combined
Zambia	Copperbelt	Pinus kesiya	25	23	combined
Zambia	Copperbelt	Pinus kesiya	25	29	combined
Zambia	Copperbelt	Pinus kesiya	25	26	combined
Zambia	Copperbelt	Pinus kesiya	25	24	combined
Zambia	Copperbelt	Pinus kesiya	25	24	combined
Zambia	Copperbelt	Pinus kesiya	25	24	combined
Zambia	Copperbelt	Pinus kesiya	25	24	combined
Zambia	Copperbelt	Pinus kesiya	25	25	combined
Zambia	Copperbelt	Pinus kesiya	25	20	combined
Zambia	Copperbelt	Pinus kesiya	25	22	combined
Zambia	Copperbelt	Pinus kesiya	25	23	combined
Zambia	Copperbelt	Pinus kesiya	25	23	combined
Zambia	Copperbelt	Pinus kesiya	25	20	combined
Zambia	Copperbelt	Pinus kesiya	25	20	combined
Zambia	Copperbelt	Pinus kesiya	25	20	combined
Zambia	Copperbelt	Pinus kesiya	25	26	combined
Zambia	Copperbelt	Pinus kesiya	25	20	combined
Zambia	Copperbelt	Pinus kesiya	25	23	combined
Zambia	Copperbelt	Pinus kesiya	25	23	combined
Zambia	Copperbelt	Pinus kesiya	25	24	combined
Zambia	Copperbelt	Pinus kesiya	25	26	combined
Zambia	Copperbelt	Pinus kesiya	25	26	combined
Zambia	Copperbelt	Pinus kesiya	25	24	combined
Zambia	Copperbelt	Pinus kesiya	25	23	combined
Zambia	Copperbelt	Pinus kesiya	25	24	combined
Zambia	Copperbelt	Pinus kesiya	25	26	combined
Zambia	Copperbelt	Pinus kesiya	25	26	combined
Zambia	Copperbelt	Pinus kesiya	25	27	combined
Zambia	Copperbelt	Pinus kesiya	25	27	combined
Zambia	Copperbelt	Pinus kesiya	25	20	combined
Zambia	Copperbelt	Pinus kesiya	25	20	combined
Zambia	Copperbelt	Pinus kesiya	25	20	combined
Zambia	Copperbelt	Pinus kesiya	25	20	combined
Zambia	Copperbelt	Pinus kesiya	25	20	combined
Zambia	Copperbelt	Pinus kesiya	25	23	combined
Zambia	Copperbelt	Pinus kesiya	25	23	combined
Zambia	Copperbelt	Pinus kesiya	25	22	combined
Zambia	Copperbelt	Pinus kesiya	25	21	combined
Zambia	Copperbelt	Pinus kesiya	25	23	combined
Zambia	Copperbelt	Pinus kesiya	25	23	combined
Zambia	Copperbelt	Pinus kesiya	25	24	combined
Zambia	Copperbelt	Pinus kesiya	25	19	combined
Zambia	Copperbelt	Pinus kesiya	25	19	combined
Zambia	Copperbelt	Pinus kesiya	25	21	combined
Zambia	Copperbelt	Pinus kesiya	25	22	combined
Zambia	Copperbelt	Pinus kesiya	25	24	combined
Zambia	Copperbelt	Pinus kesiya	25	24	combined
Zambia	Copperbelt	Pinus kesiya	25	23	combined
Zambia	Copperbelt	Pinus kesiya	25	24	combined
Zambia	Copperbelt	Pinus kesiya	25	24	combined
Zambia	Copperbelt	Pinus kesiya	25	25	combined
Zambia	Copperbelt	Pinus kesiya	25	23	combined
Zambia	Copperbelt	Pinus kesiya	25	24	combined
Zambia	Copperbelt	Pinus kesiya	25	28	combined
Zambia	Copperbelt	Pinus kesiya	25	25	combined
Zambia	Copperbelt	Pinus kesiya	25	26	combined
Zambia	Copperbelt	Pinus kesiya	25	24	combined
Zambia	Copperbelt	Pinus kesiya	25	22	combined
Zambia	Copperbelt	Pinus kesiya	25	23	combined
Zambia	Copperbelt	Pinus kesiya	25	23	combined
Zambia	Copperbelt	Pinus kesiya	25	23	combined
Zambia	Copperbelt	Pinus kesiya	25	28	combined
Zambia	Copperbelt	Pinus kesiya	25	29	combined
Zambia	Copperbelt	Pinus kesiya	25	23	combined
Zambia	Copperbelt	Pinus kesiya	25	23	combined
Zambia	Copperbelt	Pinus kesiya	25	23	combined
Zambia	Copperbelt	Pinus kesiya	25	23	combined
Zambia	Copperbelt	Pinus kesiya	25	23	combined
Zambia	Copperbelt	Pinus kesiya	25	25	combined
Zambia	Copperbelt	Pinus kesiya	25	23	combined
Zambia	Copperbelt	Pinus kesiya	25	23	combined
Zambia	Copperbelt	Pinus kesiya	25	23	combined
Zambia	Copperbelt	Pinus kesiya	25	23	combined
Zambia	Copperbelt	Pinus kesiya	25	23	combined
Zambia	Copperbelt	Pinus kesiya	25	24	combined
Zambia	Copperbelt	Pinus kesiya	25	24	combined
Zambia	Copperbelt	Pinus kesiya	25	23	combined
Zambia	Copperbelt	Pinus kesiya	25	23	combined
Zambia	Copperbelt	Pinus kesiya	25	23	combined
Zambia	Copperbelt	Pinus kesiya	25	24	combined
Zambia	Copperbelt	Pinus kesiya	25	24	combined
Zambia	Copperbelt	Pinus kesiya	25	23	combined
Zambia	Copperbelt	Pinus kesiya	25	23	combined
Zambia	Copperbelt	Pinus kesiya	25	19	combined
Zambia	Copperbelt	Pinus kesiya	25	20	combined
Zambia	Copperbelt	Pinus kesiya	25	23	combined
Zambia	Copperbelt	Pinus kesiya	25	23	combined
Zambia	Copperbelt	Pinus kesiya	25	20	combined
Zambia	Copperbelt	Pinus kesiya	25	21	combined
Zambia	Copperbelt	Pinus kesiya	25	22	combined
Zambia	Copperbelt	Pinus kesiya	25	21	combined
Zambia	Copperbelt	Pinus kesiya	25	23	combined
Zambia	Copperbelt	Pinus kesiya	25	27	combined
Zambia	Copperbelt	Pinus kesiya	25	27	combined
Zambia	Copperbelt	Pinus kesiya	25	30	combined
Zambia	Copperbelt	Pinus kesiya	25	23	combined
Zambia	Copperbelt	Pinus kesiya	25	23	combined
Zambia	Copperbelt	Pinus kesiya	25	23	combined
Zambia	Copperbelt	Pinus kesiya	25	26	combined
Zambia	Copperbelt	Pinus kesiya	25	26	combined
Zambia	Copperbelt	Pinus kesiya	25	27	combined
Zambia	Copperbelt	Pinus kesiya	25	27	combined
Zambia	Copperbelt	Pinus kesiya	25	27	combined
Zambia	Copperbelt	Pinus kesiya	25	21	combined
Zambia	Copperbelt	Pinus kesiya	25	24	combined
Zambia	Copperbelt	Pinus kesiya	25	24	combined
Zambia	Copperbelt	Pinus kesiya	25	26	combined
Zambia	Copperbelt	Pinus kesiya	25	24	combined
Zambia	Copperbelt	Pinus kesiya	25	20	combined
Zambia	Copperbelt	Pinus kesiya	25	23	combined
Zambia	Copperbelt	Pinus kesiya	25	23	combined
Zambia	Copperbelt	Pinus kesiya	25	22	combined
Zambia	Copperbelt	Pinus kesiya	25	23	combined
Zambia	Copperbelt	Pinus kesiya	25	20	combined
Zambia	Copperbelt	Pinus kesiya	25	26	combined
Zambia	Copperbelt	Pinus kesiya	25	21	combined
Zambia	Copperbelt	Pinus kesiya	25	23	combined
Zambia	Copperbelt	Pinus kesiya	25	24	combined
Zambia	Copperbelt	Pinus kesiya	25	24	combined
Zambia	Copperbelt	Pinus kesiya	25	23	combined
Zambia	Copperbelt	Pinus kesiya	25	24	combined
Zambia	Copperbelt	Pinus kesiya	25	23	combined
Zambia	Copperbelt	Pinus kesiya	25	23	combined
Zambia	Copperbelt	Pinus kesiya	25	23	combined
Zambia	Copperbelt	Pinus kesiya	25	24	combined
Zambia	Copperbelt	Pinus kesiya	25	25	combined
Zambia	Copperbelt	Pinus kesiya	25	14	combined
Zambia	Copperbelt	Pinus kesiya	25	13	combined
Zambia	Copperbelt	Pinus kesiya	25	20	combined
Zambia	Copperbelt	Pinus kesiya	26	23	combined
Zambia	Copperbelt	Pinus kesiya	26	20	combined
Zambia	Copperbelt	Pinus kesiya	26	20	combined
Zambia	Copperbelt	Pinus kesiya	26	20	combined
Zambia	Copperbelt	Pinus kesiya	26	20	combined
Zambia	Copperbelt	Pinus kesiya	26	20	combined
Zambia	Copperbelt	Pinus kesiya	26	22	combined
Zambia	Copperbelt	Pinus kesiya	26	21	combined
Zambia	Copperbelt	Pinus kesiya	26	25	combined
Zambia	Copperbelt	Pinus kesiya	26	25	combined
Zambia	Copperbelt	Pinus kesiya	26	25	combined
Zambia	Copperbelt	Pinus kesiya	26	26	combined
Zambia	Copperbelt	Pinus kesiya	26	23	combined
Zambia	Copperbelt	Pinus kesiya	26	23	combined
Zambia	Copperbelt	Pinus kesiya	26	23	combined
Zambia	Copperbelt	Pinus kesiya	26	23	combined
Zambia	Copperbelt	Pinus kesiya	26	25	combined
Zambia	Copperbelt	Pinus kesiya	26	22	combined
Zambia	Copperbelt	Pinus kesiya	26	22	combined
Zambia	Copperbelt	Pinus kesiya	26	23	combined
Zambia	Copperbelt	Pinus kesiya	26	23	combined
Zambia	Copperbelt	Pinus kesiya	26	25	combined
Zambia	Copperbelt	Pinus kesiya	26	25	combined
Zambia	Copperbelt	Pinus kesiya	26	28	combined
Zambia	Copperbelt	Pinus kesiya	26	26	combined
Zambia	Copperbelt	Pinus kesiya	26	21	combined
Zambia	Copperbelt	Pinus kesiya	26	21	combined
Zambia	Copperbelt	Pinus kesiya	26	19	combined
Zambia	Copperbelt	Pinus kesiya	26	20	combined
Zambia	Copperbelt	Pinus kesiya	26	20	combined
Zambia	Copperbelt	Pinus kesiya	26	23	combined
Zambia	Copperbelt	Pinus kesiya	26	19	combined
Zambia	Copperbelt	Pinus kesiya	26	26	combined
Zambia	Copperbelt	Pinus kesiya	26	24	combined
Zambia	Copperbelt	Pinus kesiya	26	24	combined
Zambia	Copperbelt	Pinus kesiya	26	25	combined
Zambia	Copperbelt	Pinus kesiya	26	25	combined
Zambia	Copperbelt	Pinus kesiya	26	20	combined
Zambia	Copperbelt	Pinus kesiya	26	24	combined
Zambia	Copperbelt	Pinus kesiya	26	25	combined
Zambia	Copperbelt	Pinus kesiya	26	24	combined
Zambia	Copperbelt	Pinus kesiya	26	24	combined
Zambia	Copperbelt	Pinus kesiya	26	24	combined
Zambia	Copperbelt	Pinus kesiya	26	23	combined
Zambia	Copperbelt	Pinus kesiya	26	23	combined
Zambia	Copperbelt	Pinus kesiya	26	23	combined
Zambia	Copperbelt	Pinus kesiya	26	23	combined
Zambia	Copperbelt	Pinus kesiya	26	22	combined
Zambia	Copperbelt	Pinus kesiya	26	23	combined
Zambia	Copperbelt	Pinus kesiya	26	25	combined
Zambia	Copperbelt	Pinus kesiya	26	25	combined
Zambia	Copperbelt	Pinus kesiya	26	25	combined
Zambia	Copperbelt	Pinus kesiya	26	22	combined
Zambia	Copperbelt	Pinus kesiya	26	23	combined
Zambia	Copperbelt	Pinus kesiya	26	24	combined
Zambia	Copperbelt	Pinus kesiya	26	19	combined
Zambia	Copperbelt	Pinus kesiya	26	21	combined
Zambia	Copperbelt	Pinus kesiya	26	23	combined
Zambia	Copperbelt	Pinus kesiya	26	21	combined
Zambia	Copperbelt	Pinus kesiya	26	24	combined
Zambia	Copperbelt	Pinus kesiya	26	20	combined
Zambia	Copperbelt	Pinus kesiya	26	22	combined
Zambia	Copperbelt	Pinus kesiya	26	23	combined
Zambia	Copperbelt	Pinus kesiya	26	23	combined
Zambia	Copperbelt	Pinus kesiya	26	24	combined
Zambia	Copperbelt	Pinus kesiya	26	24	combined
Zambia	Copperbelt	Pinus kesiya	26	24	combined
Zambia	Copperbelt	Pinus kesiya	26	20	combined
Zambia	Copperbelt	Pinus kesiya	26	22	combined
Zambia	Copperbelt	Pinus kesiya	26	22	combined
Zambia	Copperbelt	Pinus kesiya	26	24	combined
Zambia	Copperbelt	Pinus kesiya	26	24	combined
Zambia	Copperbelt	Pinus kesiya	26	24	combined
Zambia	Copperbelt	Pinus kesiya	26	25	combined
Zambia	Copperbelt	Pinus kesiya	26	23	combined
Zambia	Copperbelt	Pinus kesiya	26	21	combined
Zambia	Copperbelt	Pinus kesiya	26	23	combined
Zambia	Copperbelt	Pinus kesiya	26	24	combined
Zambia	Copperbelt	Pinus kesiya	26	24	combined
Zambia	Copperbelt	Pinus kesiya	26	24	combined
Zambia	Copperbelt	Pinus kesiya	26	27	combined
Zambia	Copperbelt	Pinus kesiya	26	24	combined
Zambia	Copperbelt	Pinus kesiya	26	24	combined
Zambia	Copperbelt	Pinus kesiya	26	20	combined
Zambia	Copperbelt	Pinus kesiya	26	22	combined
Zambia	Copperbelt	Pinus kesiya	26	24	combined
Zambia	Copperbelt	Pinus kesiya	26	25	combined
Zambia	Copperbelt	Pinus kesiya	26	26	combined
Zambia	Copperbelt	Pinus kesiya	26	23	combined
Zambia	Copperbelt	Pinus kesiya	26	23	combined
Zambia	Copperbelt	Pinus kesiya	26	20	combined
Zambia	Copperbelt	Pinus kesiya	26	20	combined
Zambia	Copperbelt	Pinus kesiya	26	20	combined
Zambia	Copperbelt	Pinus kesiya	26	24	combined
Zambia	Copperbelt	Pinus kesiya	26	25	combined
Zambia	Copperbelt	Pinus kesiya	26	27	combined
Zambia	Copperbelt	Pinus kesiya	26	24	combined
Zambia	Copperbelt	Pinus kesiya	26	25	combined
Zambia	Copperbelt	Pinus kesiya	26	24	combined
Zambia	Copperbelt	Pinus kesiya	26	24	combined
Zambia	Copperbelt	Pinus kesiya	26	23	combined
Zambia	Copperbelt	Pinus kesiya	26	23	combined
Zambia	Copperbelt	Pinus kesiya	26	23	combined
Zambia	Copperbelt	Pinus kesiya	26	23	combined
Zambia	Copperbelt	Pinus kesiya	26	22	combined
Zambia	Copperbelt	Pinus kesiya	26	25	combined
Zambia	Copperbelt	Pinus kesiya	26	20	combined
Zambia	Copperbelt	Pinus kesiya	26	20	combined
Zambia	Copperbelt	Pinus kesiya	26	20	combined
Zambia	Copperbelt	Pinus kesiya	26	20	combined
Zambia	Copperbelt	Pinus kesiya	26	20	combined
Zambia	Copperbelt	Pinus kesiya	26	23	combined
Zambia	Copperbelt	Pinus kesiya	26	23	combined
Zambia	Copperbelt	Pinus kesiya	26	23	combined
Zambia	Copperbelt	Pinus kesiya	26	20	combined
Zambia	Copperbelt	Pinus kesiya	26	26	combined
Zambia	Copperbelt	Pinus kesiya	26	27	combined
Zambia	Copperbelt	Pinus kesiya	26	27	combined
Zambia	Copperbelt	Pinus kesiya	26	19	combined
Zambia	Copperbelt	Pinus kesiya	26	22	combined
Zambia	Copperbelt	Pinus kesiya	26	24	combined
Zambia	Copperbelt	Pinus kesiya	26	21	combined
Zambia	Copperbelt	Pinus kesiya	26	25	combined
Zambia	Copperbelt	Pinus kesiya	26	25	combined
Zambia	Copperbelt	Pinus kesiya	26	25	combined
Zambia	Copperbelt	Pinus kesiya	26	25	combined
Zambia	Copperbelt	Pinus kesiya	26	22	combined
Zambia	Copperbelt	Pinus kesiya	26	24	combined
Zambia	Copperbelt	Pinus kesiya	26	24	combined
Zambia	Copperbelt	Pinus kesiya	26	24	combined
Zambia	Copperbelt	Pinus kesiya	26	26	combined
Zambia	Copperbelt	Pinus kesiya	26	25	combined
Zambia	Copperbelt	Pinus kesiya	26	25	combined
Zambia	Copperbelt	Pinus kesiya	26	25	combined
Zambia	Copperbelt	Pinus kesiya	26	24	combined
Zambia	Copperbelt	Pinus kesiya	26	23	combined
Zambia	Copperbelt	Pinus kesiya	26	23	combined
Zambia	Copperbelt	Pinus kesiya	26	24	combined
Zambia	Copperbelt	Pinus kesiya	26	23	combined
Zambia	Copperbelt	Pinus kesiya	26	24	combined
Zambia	Copperbelt	Pinus kesiya	26	24	combined
Zambia	Copperbelt	Pinus kesiya	26	24	combined
Zambia	Copperbelt	Pinus kesiya	26	23	combined
Zambia	Copperbelt	Pinus kesiya	26	24	combined
Zambia	Copperbelt	Pinus kesiya	26	24	combined
Zambia	Copperbelt	Pinus kesiya	26	24	combined
Zambia	Copperbelt	Pinus kesiya	26	24	combined
Zambia	Copperbelt	Pinus kesiya	26	24	combined
Zambia	Copperbelt	Pinus kesiya	26	24	combined
Zambia	Copperbelt	Pinus kesiya	26	24	combined
Zambia	Copperbelt	Pinus kesiya	26	24	combined
Zambia	Copperbelt	Pinus kesiya	26	24	combined
Zambia	Copperbelt	Pinus kesiya	26	24	combined
Zambia	Copperbelt	Pinus kesiya	26	23	combined
Zambia	Copperbelt	Pinus kesiya	26	23	combined
Zambia	Copperbelt	Pinus kesiya	26	23	combined
Zambia	Copperbelt	Pinus kesiya	26	23	combined
Zambia	Copperbelt	Pinus kesiya	26	20	combined
Zambia	Copperbelt	Pinus kesiya	26	20	combined
Zambia	Copperbelt	Pinus kesiya	26	24	combined
Zambia	Copperbelt	Pinus kesiya	26	24	combined
Zambia	Copperbelt	Pinus kesiya	26	22	combined
Zambia	Copperbelt	Pinus kesiya	26	23	combined
Zambia	Copperbelt	Pinus kesiya	26	23	combined
Zambia	Copperbelt	Pinus kesiya	26	24	combined
Zambia	Copperbelt	Pinus kesiya	26	20	combined
Zambia	Copperbelt	Pinus kesiya	26	24	combined
Zambia	Copperbelt	Pinus kesiya	26	25	combined
Zambia	Copperbelt	Pinus kesiya	26	25	combined
Zambia	Copperbelt	Pinus kesiya	26	23	combined
Zambia	Copperbelt	Pinus kesiya	26	23	combined
Zambia	Copperbelt	Pinus kesiya	26	23	combined
Zambia	Copperbelt	Pinus kesiya	26	24	combined
Zambia	Copperbelt	Pinus kesiya	26	25	combined
Zambia	Copperbelt	Pinus kesiya	26	27	combined
Zambia	Copperbelt	Pinus kesiya	26	29	combined
Zambia	Copperbelt	Pinus kesiya	26	29	combined
Zambia	Copperbelt	Pinus kesiya	26	23	combined
Zambia	Copperbelt	Pinus kesiya	26	23	combined
Zambia	Copperbelt	Pinus kesiya	26	24	combined
Zambia	Copperbelt	Pinus kesiya	26	24	combined
Zambia	Copperbelt	Pinus kesiya	26	24	combined
Zambia	Copperbelt	Pinus kesiya	26	24	combined
Zambia	Copperbelt	Pinus kesiya	26	27	combined
Zambia	Copperbelt	Pinus kesiya	26	27	combined
Zambia	Copperbelt	Pinus kesiya	26	27	combined
Zambia	Copperbelt	Pinus kesiya	26	27	combined
Zambia	Copperbelt	Pinus kesiya	26	28	combined
Zambia	Copperbelt	Pinus kesiya	26	29	combined
Zambia	Copperbelt	Pinus kesiya	26	22	combined
Zambia	Copperbelt	Pinus kesiya	26	23	combined
Zambia	Copperbelt	Pinus kesiya	26	24	combined
Zambia	Copperbelt	Pinus kesiya	26	20	combined
Zambia	Copperbelt	Pinus kesiya	26	25	combined
Zambia	Copperbelt	Pinus kesiya	26	20	combined
Zambia	Copperbelt	Pinus kesiya	26	23	combined
Zambia	Copperbelt	Pinus kesiya	26	24	combined
Zambia	Copperbelt	Pinus kesiya	26	24	combined
Zambia	Copperbelt	Pinus kesiya	26	26	combined
Zambia	Copperbelt	Pinus kesiya	26	27	combined
Zambia	Copperbelt	Pinus kesiya	26	26	combined
Zambia	Copperbelt	Pinus kesiya	26	26	combined
Zambia	Copperbelt	Pinus kesiya	26	26	combined
Zambia	Copperbelt	Pinus kesiya	26	21	combined
Zambia	Copperbelt	Pinus kesiya	26	23	combined
Zambia	Copperbelt	Pinus kesiya	26	21	combined
Zambia	Copperbelt	Pinus kesiya	26	23	combined
Zambia	Copperbelt	Pinus kesiya	26	23	combined
Zambia	Copperbelt	Pinus kesiya	26	24	combined
Zambia	Copperbelt	Pinus kesiya	26	22	combined
Zambia	Copperbelt	Pinus kesiya	26	22	combined
Zambia	Copperbelt	Pinus kesiya	26	22	combined
Zambia	Copperbelt	Pinus kesiya	26	23	combined
Zambia	Copperbelt	Pinus kesiya	26	25	combined
Zambia	Copperbelt	Pinus kesiya	26	26	combined
Zambia	Copperbelt	Pinus kesiya	26	22	combined
Zambia	Copperbelt	Pinus kesiya	26	22	combined
Zambia	Copperbelt	Pinus kesiya	26	23	combined
Zambia	Copperbelt	Pinus kesiya	26	23	combined
Zambia	Copperbelt	Pinus kesiya	26	19	combined
Zambia	Copperbelt	Pinus kesiya	26	19	combined
Zambia	Copperbelt	Pinus kesiya	26	19	combined
Zambia	Copperbelt	Pinus kesiya	26	19	combined
Zambia	Copperbelt	Pinus kesiya	26	20	combined
Zambia	Copperbelt	Pinus kesiya	26	21	combined
Zambia	Copperbelt	Pinus kesiya	26	23	combined
Zambia	Copperbelt	Pinus kesiya	26	26	combined
Zambia	Copperbelt	Pinus kesiya	26	17	combined
Zambia	Copperbelt	Pinus kesiya	26	22	combined
Zambia	Copperbelt	Pinus kesiya	26	21	combined
Zambia	Copperbelt	Pinus kesiya	26	21	combined
Zambia	Copperbelt	Pinus kesiya	26	19	combined
Zambia	Copperbelt	Pinus kesiya	26	19	combined
Zambia	Copperbelt	Pinus kesiya	26	22	combined
Zambia	Copperbelt	Pinus kesiya	27	19	combined
Zambia	Copperbelt	Pinus kesiya	27	23	combined
Zambia	Copperbelt	Pinus kesiya	27	23	combined
Zambia	Copperbelt	Pinus kesiya	27	21	combined
Zambia	Copperbelt	Pinus kesiya	27	25	combined
Zambia	Copperbelt	Pinus kesiya	27	25	combined
Zambia	Copperbelt	Pinus kesiya	27	25	combined
Zambia	Copperbelt	Pinus kesiya	27	24	combined
Zambia	Copperbelt	Pinus kesiya	27	26	combined
Zambia	Copperbelt	Pinus kesiya	27	26	combined
Zambia	Copperbelt	Pinus kesiya	27	27	combined
Zambia	Copperbelt	Pinus kesiya	27	22	combined
Zambia	Copperbelt	Pinus kesiya	27	23	combined
Zambia	Copperbelt	Pinus kesiya	27	23	combined
Zambia	Copperbelt	Pinus kesiya	27	23	combined
Zambia	Copperbelt	Pinus kesiya	27	24	combined
Zambia	Copperbelt	Pinus kesiya	27	24	combined
Zambia	Copperbelt	Pinus kesiya	27	24	combined
Zambia	Copperbelt	Pinus kesiya	27	25	combined
Zambia	Copperbelt	Pinus kesiya	27	27	combined
Zambia	Copperbelt	Pinus kesiya	27	28	combined
Zambia	Copperbelt	Pinus kesiya	27	26	combined
Zambia	Copperbelt	Pinus kesiya	27	22	combined
Zambia	Copperbelt	Pinus kesiya	27	22	combined
Zambia	Copperbelt	Pinus kesiya	27	20	combined
Zambia	Copperbelt	Pinus kesiya	27	23	combined
Zambia	Copperbelt	Pinus kesiya	27	22	combined
Zambia	Copperbelt	Pinus kesiya	27	29	combined
Zambia	Copperbelt	Pinus kesiya	27	23	combined
Zambia	Copperbelt	Pinus kesiya	27	23	combined
Zambia	Copperbelt	Pinus kesiya	27	25	combined
Zambia	Copperbelt	Pinus kesiya	27	24	combined
Zambia	Copperbelt	Pinus kesiya	27	24	combined
Zambia	Copperbelt	Pinus kesiya	27	24	combined
Zambia	Copperbelt	Pinus kesiya	27	23	combined
Zambia	Copperbelt	Pinus kesiya	27	23	combined
Zambia	Copperbelt	Pinus kesiya	27	20	combined
Zambia	Copperbelt	Pinus kesiya	27	23	combined
Zambia	Copperbelt	Pinus kesiya	27	23	combined
Zambia	Copperbelt	Pinus kesiya	27	25	combined
Zambia	Copperbelt	Pinus kesiya	27	22	combined
Zambia	Copperbelt	Pinus kesiya	27	26	combined
Zambia	Copperbelt	Pinus kesiya	27	21	combined
Zambia	Copperbelt	Pinus kesiya	27	22	combined
Zambia	Copperbelt	Pinus kesiya	27	24	combined
Zambia	Copperbelt	Pinus kesiya	27	25	combined
Zambia	Copperbelt	Pinus kesiya	27	20	combined
Zambia	Copperbelt	Pinus kesiya	27	21	combined
Zambia	Copperbelt	Pinus kesiya	27	22	combined
Zambia	Copperbelt	Pinus kesiya	27	24	combined
Zambia	Copperbelt	Pinus kesiya	27	24	combined
Zambia	Copperbelt	Pinus kesiya	27	21	combined
Zambia	Copperbelt	Pinus kesiya	27	21	combined
Zambia	Copperbelt	Pinus kesiya	27	21	combined
Zambia	Copperbelt	Pinus kesiya	27	23	combined
Zambia	Copperbelt	Pinus kesiya	27	23	combined
Zambia	Copperbelt	Pinus kesiya	27	23	combined
Zambia	Copperbelt	Pinus kesiya	27	25	combined
Zambia	Copperbelt	Pinus kesiya	27	25	combined
Zambia	Copperbelt	Pinus kesiya	27	24	combined
Zambia	Copperbelt	Pinus kesiya	27	20	combined
Zambia	Copperbelt	Pinus kesiya	27	20	combined
Zambia	Copperbelt	Pinus kesiya	27	20	combined
Zambia	Copperbelt	Pinus kesiya	27	22	combined
Zambia	Copperbelt	Pinus kesiya	27	25	combined
Zambia	Copperbelt	Pinus kesiya	27	26	combined
Zambia	Copperbelt	Pinus kesiya	27	22	combined
Zambia	Copperbelt	Pinus kesiya	27	23	combined
Zambia	Copperbelt	Pinus kesiya	27	23	combined
Zambia	Copperbelt	Pinus kesiya	27	23	combined
Zambia	Copperbelt	Pinus kesiya	27	21	combined
Zambia	Copperbelt	Pinus kesiya	27	21	combined
Zambia	Copperbelt	Pinus kesiya	27	25	combined
Zambia	Copperbelt	Pinus kesiya	27	23	combined
Zambia	Copperbelt	Pinus kesiya	27	25	combined
Zambia	Copperbelt	Pinus kesiya	27	26	combined
Zambia	Copperbelt	Pinus kesiya	27	27	combined
Zambia	Copperbelt	Pinus kesiya	27	29	combined
Zambia	Copperbelt	Pinus kesiya	27	24	combined
Zambia	Copperbelt	Pinus kesiya	27	24	combined
Zambia	Copperbelt	Pinus kesiya	27	25	combined
Zambia	Copperbelt	Pinus kesiya	27	21	combined
Zambia	Copperbelt	Pinus kesiya	27	21	combined
Zambia	Copperbelt	Pinus kesiya	27	21	combined
Zambia	Copperbelt	Pinus kesiya	27	22	combined
Zambia	Copperbelt	Pinus kesiya	27	22	combined
Zambia	Copperbelt	Pinus kesiya	27	23	combined
Zambia	Copperbelt	Pinus kesiya	27	23	combined
Zambia	Copperbelt	Pinus kesiya	27	24	combined
Zambia	Copperbelt	Pinus kesiya	27	24	combined
Zambia	Copperbelt	Pinus kesiya	27	25	combined
Zambia	Copperbelt	Pinus kesiya	27	24	combined
Zambia	Copperbelt	Pinus kesiya	27	24	combined
Zambia	Copperbelt	Pinus kesiya	27	24	combined
Zambia	Copperbelt	Pinus kesiya	27	24	combined
Zambia	Copperbelt	Pinus kesiya	27	24	combined
Zambia	Copperbelt	Pinus kesiya	27	24	combined
Zambia	Copperbelt	Pinus kesiya	27	20	combined
Zambia	Copperbelt	Pinus kesiya	27	20	combined
Zambia	Copperbelt	Pinus kesiya	27	20	combined
Zambia	Copperbelt	Pinus kesiya	27	26	combined
Zambia	Copperbelt	Pinus kesiya	27	21	combined
Zambia	Copperbelt	Pinus kesiya	27	23	combined
Zambia	Copperbelt	Pinus kesiya	27	24	combined
Zambia	Copperbelt	Pinus kesiya	27	26	combined
Zambia	Copperbelt	Pinus kesiya	27	30	combined
Zambia	Copperbelt	Pinus kesiya	27	23	combined
Zambia	Copperbelt	Pinus kesiya	27	24	combined
Zambia	Copperbelt	Pinus kesiya	27	23	combined
Zambia	Copperbelt	Pinus kesiya	27	25	combined
Zambia	Copperbelt	Pinus kesiya	27	25	combined
Zambia	Copperbelt	Pinus kesiya	27	25	combined
Zambia	Copperbelt	Pinus kesiya	27	28	combined
Zambia	Copperbelt	Pinus kesiya	27	28	combined
Zambia	Copperbelt	Pinus kesiya	27	20	combined
Zambia	Copperbelt	Pinus kesiya	27	22	combined
Zambia	Copperbelt	Pinus kesiya	27	20	combined
Zambia	Copperbelt	Pinus kesiya	27	21	combined
Zambia	Copperbelt	Pinus kesiya	27	26	combined
Zambia	Copperbelt	Pinus kesiya	27	28	combined
Zambia	Copperbelt	Pinus kesiya	27	28	combined
Zambia	Copperbelt	Pinus kesiya	27	29	combined
Zambia	Copperbelt	Pinus kesiya	27	27	combined
Zambia	Copperbelt	Pinus kesiya	27	22	combined
Zambia	Copperbelt	Pinus kesiya	27	23	combined
Zambia	Copperbelt	Pinus kesiya	27	25	combined
Zambia	Copperbelt	Pinus kesiya	27	24	combined
Zambia	Copperbelt	Pinus kesiya	27	24	combined
Zambia	Copperbelt	Pinus kesiya	27	25	combined
Zambia	Copperbelt	Pinus kesiya	27	26	combined
Zambia	Copperbelt	Pinus kesiya	27	21	combined
Zambia	Copperbelt	Pinus kesiya	27	22	combined
Zambia	Copperbelt	Pinus kesiya	27	23	combined
Zambia	Copperbelt	Pinus kesiya	27	21	combined
Zambia	Copperbelt	Pinus kesiya	27	26	combined
Zambia	Copperbelt	Pinus kesiya	27	29	combined
Zambia	Copperbelt	Pinus kesiya	27	24	combined
Zambia	Copperbelt	Pinus kesiya	27	25	combined
Zambia	Copperbelt	Pinus kesiya	27	24	combined
Zambia	Copperbelt	Pinus kesiya	27	25	combined
Zambia	Copperbelt	Pinus kesiya	27	23	combined
Zambia	Copperbelt	Pinus kesiya	27	22	combined
Zambia	Copperbelt	Pinus kesiya	27	23	combined
Zambia	Copperbelt	Pinus kesiya	27	23	combined
Zambia	Copperbelt	Pinus kesiya	27	23	combined
Zambia	Copperbelt	Pinus kesiya	27	24	combined
Zambia	Copperbelt	Pinus kesiya	27	24	combined
Zambia	Copperbelt	Pinus kesiya	27	24	combined
Zambia	Copperbelt	Pinus kesiya	27	24	combined
Zambia	Copperbelt	Pinus kesiya	27	24	combined
Zambia	Copperbelt	Pinus kesiya	27	24	combined
Zambia	Copperbelt	Pinus kesiya	27	24	combined
Zambia	Copperbelt	Pinus kesiya	27	24	combined
Zambia	Copperbelt	Pinus kesiya	27	24	combined
Zambia	Copperbelt	Pinus kesiya	27	24	combined
Zambia	Copperbelt	Pinus kesiya	27	23	combined
Zambia	Copperbelt	Pinus kesiya	27	23	combined
Zambia	Copperbelt	Pinus kesiya	27	23	combined
Zambia	Copperbelt	Pinus kesiya	27	23	combined
Zambia	Copperbelt	Pinus kesiya	27	24	combined
Zambia	Copperbelt	Pinus kesiya	27	23	combined
Zambia	Copperbelt	Pinus kesiya	27	24	combined
Zambia	Copperbelt	Pinus kesiya	27	24	combined
Zambia	Copperbelt	Pinus kesiya	27	19	combined
Zambia	Copperbelt	Pinus kesiya	27	19	combined
Zambia	Copperbelt	Pinus kesiya	27	20	combined
Zambia	Copperbelt	Pinus kesiya	27	20	combined
Zambia	Copperbelt	Pinus kesiya	27	20	combined
Zambia	Copperbelt	Pinus kesiya	27	20	combined
Zambia	Copperbelt	Pinus kesiya	27	20	combined
Zambia	Copperbelt	Pinus kesiya	27	24	combined
Zambia	Copperbelt	Pinus kesiya	27	24	combined
Zambia	Copperbelt	Pinus kesiya	27	24	combined
Zambia	Copperbelt	Pinus kesiya	27	25	combined
Zambia	Copperbelt	Pinus kesiya	27	21	combined
Zambia	Copperbelt	Pinus kesiya	27	22	combined
Zambia	Copperbelt	Pinus kesiya	27	23	combined
Zambia	Copperbelt	Pinus kesiya	27	23	combined
Zambia	Copperbelt	Pinus kesiya	27	23	combined
Zambia	Copperbelt	Pinus kesiya	27	23	combined
Zambia	Copperbelt	Pinus kesiya	27	24	combined
Zambia	Copperbelt	Pinus kesiya	27	24	combined
Zambia	Copperbelt	Pinus kesiya	27	24	combined
Zambia	Copperbelt	Pinus kesiya	27	28	combined
Zambia	Copperbelt	Pinus kesiya	27	29	combined
Zambia	Copperbelt	Pinus kesiya	27	30	combined
Zambia	Copperbelt	Pinus kesiya	27	24	combined
Zambia	Copperbelt	Pinus kesiya	27	24	combined
Zambia	Copperbelt	Pinus kesiya	27	24	combined
Zambia	Copperbelt	Pinus kesiya	27	24	combined
Zambia	Copperbelt	Pinus kesiya	27	25	combined
Zambia	Copperbelt	Pinus kesiya	27	26	combined
Zambia	Copperbelt	Pinus kesiya	27	27	combined
Zambia	Copperbelt	Pinus kesiya	27	26	combined
Zambia	Copperbelt	Pinus kesiya	27	24	combined
Zambia	Copperbelt	Pinus kesiya	27	24	combined
Zambia	Copperbelt	Pinus kesiya	27	25	combined
Zambia	Copperbelt	Pinus kesiya	27	25	combined
Zambia	Copperbelt	Pinus kesiya	27	23	combined
Zambia	Copperbelt	Pinus kesiya	27	22	combined
Zambia	Copperbelt	Pinus kesiya	27	23	combined
Zambia	Copperbelt	Pinus kesiya	27	23	combined
Zambia	Copperbelt	Pinus kesiya	27	22	combined
Zambia	Copperbelt	Pinus kesiya	27	25	combined
Zambia	Copperbelt	Pinus kesiya	27	25	combined
Zambia	Copperbelt	Pinus kesiya	27	23	combined
Zambia	Copperbelt	Pinus kesiya	27	23	combined
Zambia	Copperbelt	Pinus kesiya	27	23	combined
Zambia	Copperbelt	Pinus kesiya	27	27	combined
Zambia	Copperbelt	Pinus kesiya	27	19	combined
Zambia	Copperbelt	Pinus kesiya	27	20	combined
Zambia	Copperbelt	Pinus kesiya	27	22	combined
Zambia	Copperbelt	Pinus kesiya	27	23	combined
Zambia	Copperbelt	Pinus kesiya	27	22	combined
Zambia	Copperbelt	Pinus kesiya	27	22	combined
Zambia	Copperbelt	Pinus kesiya	27	20	combined
Zambia	Copperbelt	Pinus kesiya	27	22	combined
Zambia	Copperbelt	Pinus kesiya	27	22	combined
Zambia	Copperbelt	Pinus kesiya	27	24	combined
Zambia	Copperbelt	Pinus kesiya	27	25	combined
Zambia	Copperbelt	Pinus kesiya	27	26	combined
Zambia	Copperbelt	Pinus kesiya	27	24	combined
Zambia	Copperbelt	Pinus kesiya	27	24	combined
Zambia	Copperbelt	Pinus kesiya	27	24	combined
Zambia	Copperbelt	Pinus kesiya	27	24	combined
Zambia	Copperbelt	Pinus kesiya	27	15	combined
Zambia	Copperbelt	Pinus kesiya	27	19	combined
Zambia	Copperbelt	Pinus kesiya	27	21	combined
Zambia	Copperbelt	Pinus kesiya	28	20	combined
Zambia	Copperbelt	Pinus kesiya	28	24	combined
Zambia	Copperbelt	Pinus kesiya	28	24	combined
Zambia	Copperbelt	Pinus kesiya	28	22	combined
Zambia	Copperbelt	Pinus kesiya	28	19	combined
Zambia	Copperbelt	Pinus kesiya	28	19	combined
Zambia	Copperbelt	Pinus kesiya	28	20	combined
Zambia	Copperbelt	Pinus kesiya	28	20	combined
Zambia	Copperbelt	Pinus kesiya	28	22	combined
Zambia	Copperbelt	Pinus kesiya	28	23	combined
Zambia	Copperbelt	Pinus kesiya	28	24	combined
Zambia	Copperbelt	Pinus kesiya	28	26	combined
Zambia	Copperbelt	Pinus kesiya	28	25	combined
Zambia	Copperbelt	Pinus kesiya	28	25	combined
Zambia	Copperbelt	Pinus kesiya	28	26	combined
Zambia	Copperbelt	Pinus kesiya	28	26	combined
Zambia	Copperbelt	Pinus kesiya	28	26	combined
Zambia	Copperbelt	Pinus kesiya	28	25	combined
Zambia	Copperbelt	Pinus kesiya	28	20	combined
Zambia	Copperbelt	Pinus kesiya	28	23	combined
Zambia	Copperbelt	Pinus kesiya	28	23	combined
Zambia	Copperbelt	Pinus kesiya	28	23	combined
Zambia	Copperbelt	Pinus kesiya	28	23	combined
Zambia	Copperbelt	Pinus kesiya	28	23	combined
Zambia	Copperbelt	Pinus kesiya	28	25	combined
Zambia	Copperbelt	Pinus kesiya	28	26	combined
Zambia	Copperbelt	Pinus kesiya	28	26	combined
Zambia	Copperbelt	Pinus kesiya	28	23	combined
Zambia	Copperbelt	Pinus kesiya	28	27	combined
Zambia	Copperbelt	Pinus kesiya	28	27	combined
Zambia	Copperbelt	Pinus kesiya	28	29	combined
Zambia	Copperbelt	Pinus kesiya	28	27	combined
Zambia	Copperbelt	Pinus kesiya	28	27	combined
Zambia	Copperbelt	Pinus kesiya	28	26	combined
Zambia	Copperbelt	Pinus kesiya	28	20	combined
Zambia	Copperbelt	Pinus kesiya	28	24	combined
Zambia	Copperbelt	Pinus kesiya	28	22	combined
Zambia	Copperbelt	Pinus kesiya	28	23	combined
Zambia	Copperbelt	Pinus kesiya	28	27	combined
Zambia	Copperbelt	Pinus kesiya	28	26	combined
Zambia	Copperbelt	Pinus kesiya	28	26	combined
Zambia	Copperbelt	Pinus kesiya	28	20	combined
Zambia	Copperbelt	Pinus kesiya	28	23	combined
Zambia	Copperbelt	Pinus kesiya	28	23	combined
Zambia	Copperbelt	Pinus kesiya	28	23	combined
Zambia	Copperbelt	Pinus kesiya	28	27	combined
Zambia	Copperbelt	Pinus kesiya	28	23	combined
Zambia	Copperbelt	Pinus kesiya	28	25	combined
Zambia	Copperbelt	Pinus kesiya	28	25	combined
Zambia	Copperbelt	Pinus kesiya	28	24	combined
Zambia	Copperbelt	Pinus kesiya	28	24	combined
Zambia	Copperbelt	Pinus kesiya	28	24	combined
Zambia	Copperbelt	Pinus kesiya	28	23	combined
Zambia	Copperbelt	Pinus kesiya	28	23	combined
Zambia	Copperbelt	Pinus kesiya	28	23	combined
Zambia	Copperbelt	Pinus kesiya	28	27	combined
Zambia	Copperbelt	Pinus kesiya	28	23	combined
Zambia	Copperbelt	Pinus kesiya	28	24	combined
Zambia	Copperbelt	Pinus kesiya	28	25	combined
Zambia	Copperbelt	Pinus kesiya	28	24	combined
Zambia	Copperbelt	Pinus kesiya	28	24	combined
Zambia	Copperbelt	Pinus kesiya	28	19	combined
Zambia	Copperbelt	Pinus kesiya	28	20	combined
Zambia	Copperbelt	Pinus kesiya	28	21	combined
Zambia	Copperbelt	Pinus kesiya	28	24	combined
Zambia	Copperbelt	Pinus kesiya	28	25	combined
Zambia	Copperbelt	Pinus kesiya	28	19	combined
Zambia	Copperbelt	Pinus kesiya	28	20	combined
Zambia	Copperbelt	Pinus kesiya	28	20	combined
Zambia	Copperbelt	Pinus kesiya	28	20	combined
Zambia	Copperbelt	Pinus kesiya	28	22	combined
Zambia	Copperbelt	Pinus kesiya	28	21	combined
Zambia	Copperbelt	Pinus kesiya	28	22	combined
Zambia	Copperbelt	Pinus kesiya	28	25	combined
Zambia	Copperbelt	Pinus kesiya	28	22	combined
Zambia	Copperbelt	Pinus kesiya	28	23	combined
Zambia	Copperbelt	Pinus kesiya	28	23	combined
Zambia	Copperbelt	Pinus kesiya	28	23	combined
Zambia	Copperbelt	Pinus kesiya	28	23	combined
Zambia	Copperbelt	Pinus kesiya	28	23	combined
Zambia	Copperbelt	Pinus kesiya	28	27	combined
Zambia	Copperbelt	Pinus kesiya	28	25	combined
Zambia	Copperbelt	Pinus kesiya	28	21	combined
Zambia	Copperbelt	Pinus kesiya	28	22	combined
Zambia	Copperbelt	Pinus kesiya	28	22	combined
Zambia	Copperbelt	Pinus kesiya	28	23	combined
Zambia	Copperbelt	Pinus kesiya	28	21	combined
Zambia	Copperbelt	Pinus kesiya	28	21	combined
Zambia	Copperbelt	Pinus kesiya	28	21	combined
Zambia	Copperbelt	Pinus kesiya	28	22	combined
Zambia	Copperbelt	Pinus kesiya	28	26	combined
Zambia	Copperbelt	Pinus kesiya	28	26	combined
Zambia	Copperbelt	Pinus kesiya	28	27	combined
Zambia	Copperbelt	Pinus kesiya	28	27	combined
Zambia	Copperbelt	Pinus kesiya	28	27	combined
Zambia	Copperbelt	Pinus kesiya	28	20	combined
Zambia	Copperbelt	Pinus kesiya	28	23	combined
Zambia	Copperbelt	Pinus kesiya	28	23	combined
Zambia	Copperbelt	Pinus kesiya	28	24	combined
Zambia	Copperbelt	Pinus kesiya	28	28	combined
Zambia	Copperbelt	Pinus kesiya	28	28	combined
Zambia	Copperbelt	Pinus kesiya	28	25	combined
Zambia	Copperbelt	Pinus kesiya	28	26	combined
Zambia	Copperbelt	Pinus kesiya	28	26	combined
Zambia	Copperbelt	Pinus kesiya	28	26	combined
Zambia	Copperbelt	Pinus kesiya	28	26	combined
Zambia	Copperbelt	Pinus kesiya	28	20	combined
Zambia	Copperbelt	Pinus kesiya	28	21	combined
Zambia	Copperbelt	Pinus kesiya	28	21	combined
Zambia	Copperbelt	Pinus kesiya	28	21	combined
Zambia	Copperbelt	Pinus kesiya	28	22	combined
Zambia	Copperbelt	Pinus kesiya	28	24	combined
Zambia	Copperbelt	Pinus kesiya	28	25	combined
Zambia	Copperbelt	Pinus kesiya	28	25	combined
Zambia	Copperbelt	Pinus kesiya	28	26	combined
Zambia	Copperbelt	Pinus kesiya	28	19	combined
Zambia	Copperbelt	Pinus kesiya	28	24	combined
Zambia	Copperbelt	Pinus kesiya	28	25	combined
Zambia	Copperbelt	Pinus kesiya	28	20	combined
Zambia	Copperbelt	Pinus kesiya	28	20	combined
Zambia	Copperbelt	Pinus kesiya	28	20	combined
Zambia	Copperbelt	Pinus kesiya	28	20	combined
Zambia	Copperbelt	Pinus kesiya	28	22	combined
Zambia	Copperbelt	Pinus kesiya	28	24	combined
Zambia	Copperbelt	Pinus kesiya	28	24	combined
Zambia	Copperbelt	Pinus kesiya	28	25	combined
Zambia	Copperbelt	Pinus kesiya	28	26	combined
Zambia	Copperbelt	Pinus kesiya	28	26	combined
Zambia	Copperbelt	Pinus kesiya	28	26	combined
Zambia	Copperbelt	Pinus kesiya	28	27	combined
Zambia	Copperbelt	Pinus kesiya	28	27	combined
Zambia	Copperbelt	Pinus kesiya	28	20	combined
Zambia	Copperbelt	Pinus kesiya	28	21	combined
Zambia	Copperbelt	Pinus kesiya	28	21	combined
Zambia	Copperbelt	Pinus kesiya	28	21	combined
Zambia	Copperbelt	Pinus kesiya	28	23	combined
Zambia	Copperbelt	Pinus kesiya	28	24	combined
Zambia	Copperbelt	Pinus kesiya	28	25	combined
Zambia	Copperbelt	Pinus kesiya	28	25	combined
Zambia	Copperbelt	Pinus kesiya	28	25	combined
Zambia	Copperbelt	Pinus kesiya	28	26	combined
Zambia	Copperbelt	Pinus kesiya	28	26	combined
Zambia	Copperbelt	Pinus kesiya	28	22	combined
Zambia	Copperbelt	Pinus kesiya	28	23	combined
Zambia	Copperbelt	Pinus kesiya	28	23	combined
Zambia	Copperbelt	Pinus kesiya	28	23	combined
Zambia	Copperbelt	Pinus kesiya	28	23	combined
Zambia	Copperbelt	Pinus kesiya	28	24	combined
Zambia	Copperbelt	Pinus kesiya	28	24	combined
Zambia	Copperbelt	Pinus kesiya	28	25	combined
Zambia	Copperbelt	Pinus kesiya	28	23	combined
Zambia	Copperbelt	Pinus kesiya	28	24	combined
Zambia	Copperbelt	Pinus kesiya	28	27	combined
Zambia	Copperbelt	Pinus kesiya	28	27	combined
Zambia	Copperbelt	Pinus kesiya	28	20	combined
Zambia	Copperbelt	Pinus kesiya	28	21	combined
Zambia	Copperbelt	Pinus kesiya	28	21	combined
Zambia	Copperbelt	Pinus kesiya	28	21	combined
Zambia	Copperbelt	Pinus kesiya	28	22	combined
Zambia	Copperbelt	Pinus kesiya	28	24	combined
Zambia	Copperbelt	Pinus kesiya	28	22	combined
Zambia	Copperbelt	Pinus kesiya	28	22	combined
Zambia	Copperbelt	Pinus kesiya	28	23	combined
Zambia	Copperbelt	Pinus kesiya	28	23	combined
Zambia	Copperbelt	Pinus kesiya	28	23	combined
Zambia	Copperbelt	Pinus kesiya	28	23	combined
Zambia	Copperbelt	Pinus kesiya	28	21	combined
Zambia	Copperbelt	Pinus kesiya	28	21	combined
Zambia	Copperbelt	Pinus kesiya	28	26	combined
Zambia	Copperbelt	Pinus kesiya	28	26	combined
Zambia	Copperbelt	Pinus kesiya	28	19	combined
Zambia	Copperbelt	Pinus kesiya	28	20	combined
Zambia	Copperbelt	Pinus kesiya	28	24	combined
Zambia	Copperbelt	Pinus kesiya	28	24	combined
Zambia	Copperbelt	Pinus kesiya	28	25	combined
Zambia	Copperbelt	Pinus kesiya	28	24	combined
Zambia	Copperbelt	Pinus kesiya	28	24	combined
Zambia	Copperbelt	Pinus kesiya	28	25	combined
Zambia	Copperbelt	Pinus kesiya	28	25	combined
Zambia	Copperbelt	Pinus kesiya	28	29	combined
Zambia	Copperbelt	Pinus kesiya	28	30	combined
Zambia	Copperbelt	Pinus kesiya	28	25	combined
Zambia	Copperbelt	Pinus kesiya	28	25	combined
Zambia	Copperbelt	Pinus kesiya	28	25	combined
Zambia	Copperbelt	Pinus kesiya	28	22	combined
Zambia	Copperbelt	Pinus kesiya	28	24	combined
Zambia	Copperbelt	Pinus kesiya	28	25	combined
Zambia	Copperbelt	Pinus kesiya	28	25	combined
Zambia	Copperbelt	Pinus kesiya	28	23	combined
Zambia	Copperbelt	Pinus kesiya	28	23	combined
Zambia	Copperbelt	Pinus kesiya	28	24	combined
Zambia	Copperbelt	Pinus kesiya	28	21	combined
Zambia	Copperbelt	Pinus kesiya	28	23	combined
Zambia	Copperbelt	Pinus kesiya	28	24	combined
Zambia	Copperbelt	Pinus kesiya	28	27	combined
Zambia	Copperbelt	Pinus kesiya	28	23	combined
Zambia	Copperbelt	Pinus kesiya	28	23	combined
Zambia	Copperbelt	Pinus kesiya	28	23	combined
Zambia	Copperbelt	Pinus kesiya	28	23	combined
Zambia	Copperbelt	Pinus kesiya	28	24	combined
Zambia	Copperbelt	Pinus kesiya	28	24	combined
Zambia	Copperbelt	Pinus kesiya	28	24	combined
Zambia	Copperbelt	Pinus kesiya	28	24	combined
Zambia	Copperbelt	Pinus kesiya	28	24	combined
Zambia	Copperbelt	Pinus kesiya	28	25	combined
Zambia	Copperbelt	Pinus kesiya	28	25	combined
Zambia	Copperbelt	Pinus kesiya	28	25	combined
Zambia	Copperbelt	Pinus kesiya	28	24	combined
Zambia	Copperbelt	Pinus kesiya	28	24	combined
Zambia	Copperbelt	Pinus kesiya	28	24	combined
Zambia	Copperbelt	Pinus kesiya	28	24	combined
Zambia	Copperbelt	Pinus kesiya	28	24	combined
Zambia	Copperbelt	Pinus kesiya	28	25	combined
Zambia	Copperbelt	Pinus kesiya	28	23	combined
Zambia	Copperbelt	Pinus kesiya	28	24	combined
Zambia	Copperbelt	Pinus kesiya	28	24	combined
Zambia	Copperbelt	Pinus kesiya	28	19	combined
Zambia	Copperbelt	Pinus kesiya	28	20	combined
Zambia	Copperbelt	Pinus kesiya	28	21	combined
Zambia	Copperbelt	Pinus kesiya	28	24	combined
Zambia	Copperbelt	Pinus kesiya	28	24	combined
Zambia	Copperbelt	Pinus kesiya	28	23	combined
Zambia	Copperbelt	Pinus kesiya	28	24	combined
Zambia	Copperbelt	Pinus kesiya	28	24	combined
Zambia	Copperbelt	Pinus kesiya	28	20	combined
Zambia	Copperbelt	Pinus kesiya	28	23	combined
Zambia	Copperbelt	Pinus kesiya	28	22	combined
Zambia	Copperbelt	Pinus kesiya	28	23	combined
Zambia	Copperbelt	Pinus kesiya	28	28	combined
Zambia	Copperbelt	Pinus kesiya	28	28	combined
Zambia	Copperbelt	Pinus kesiya	28	29	combined
Zambia	Copperbelt	Pinus kesiya	28	29	combined
Zambia	Copperbelt	Pinus kesiya	28	29	combined
Zambia	Copperbelt	Pinus kesiya	28	24	combined
Zambia	Copperbelt	Pinus kesiya	28	25	combined
Zambia	Copperbelt	Pinus kesiya	28	26	combined
Zambia	Copperbelt	Pinus kesiya	28	27	combined
Zambia	Copperbelt	Pinus kesiya	28	24	combined
Zambia	Copperbelt	Pinus kesiya	28	25	combined
Zambia	Copperbelt	Pinus kesiya	28	25	combined
Zambia	Copperbelt	Pinus kesiya	28	26	combined
Zambia	Copperbelt	Pinus kesiya	28	23	combined
Zambia	Copperbelt	Pinus kesiya	28	24	combined
Zambia	Copperbelt	Pinus kesiya	28	24	combined
Zambia	Copperbelt	Pinus kesiya	28	20	combined
Zambia	Copperbelt	Pinus kesiya	28	21	combined
Zambia	Copperbelt	Pinus kesiya	28	21	combined
Zambia	Copperbelt	Pinus kesiya	28	22	combined
Zambia	Copperbelt	Pinus kesiya	28	24	combined
Zambia	Copperbelt	Pinus kesiya	28	23	combined
Zambia	Copperbelt	Pinus kesiya	28	23	combined
Zambia	Copperbelt	Pinus kesiya	28	23	combined
Zambia	Copperbelt	Pinus kesiya	28	24	combined
Zambia	Copperbelt	Pinus kesiya	28	26	combined
Zambia	Copperbelt	Pinus kesiya	28	26	combined
Zambia	Copperbelt	Pinus kesiya	28	23	combined
Zambia	Copperbelt	Pinus kesiya	28	23	combined
Zambia	Copperbelt	Pinus kesiya	28	25	combined
Zambia	Copperbelt	Pinus kesiya	28	27	combined
Zambia	Copperbelt	Pinus kesiya	28	27	combined
Zambia	Copperbelt	Pinus kesiya	28	21	combined
Zambia	Copperbelt	Pinus kesiya	28	26	combined
Zambia	Copperbelt	Pinus kesiya	28	22	combined
Zambia	Copperbelt	Pinus kesiya	28	23	combined
Zambia	Copperbelt	Pinus kesiya	28	22	combined
Zambia	Copperbelt	Pinus kesiya	28	23	combined
Zambia	Copperbelt	Pinus kesiya	28	23	combined
Zambia	Copperbelt	Pinus kesiya	28	23	combined
Zambia	Copperbelt	Pinus kesiya	28	23	combined
Zambia	Copperbelt	Pinus kesiya	28	21	combined
Zambia	Copperbelt	Pinus kesiya	28	23	combined
Zambia	Copperbelt	Pinus kesiya	28	23	combined
Zambia	Copperbelt	Pinus kesiya	28	24	combined
Zambia	Copperbelt	Pinus kesiya	28	25	combined
Zambia	Copperbelt	Pinus kesiya	28	25	combined
Zambia	Copperbelt	Pinus kesiya	28	19	combined
Zambia	Copperbelt	Pinus kesiya	28	24	combined
Zambia	Copperbelt	Pinus kesiya	28	15	combined
Zambia	Copperbelt	Pinus kesiya	28	14	combined
Zambia	Copperbelt	Pinus kesiya	28	14	combined
Zambia	Copperbelt	Pinus kesiya	28	14	combined
Zambia	Copperbelt	Pinus kesiya	28	16	combined
Zambia	Copperbelt	Pinus kesiya	28	18	combined
Zambia	Copperbelt	Pinus kesiya	28	21	combined
Zambia	Copperbelt	Pinus kesiya	28	20	combined
Zambia	Copperbelt	Pinus kesiya	28	24	combined
Zambia	Copperbelt	Pinus kesiya	29	23	combined
Zambia	Copperbelt	Pinus kesiya	29	24	combined
Zambia	Copperbelt	Pinus kesiya	29	24	combined
Zambia	Copperbelt	Pinus kesiya	29	24	combined
Zambia	Copperbelt	Pinus kesiya	29	23	combined
Zambia	Copperbelt	Pinus kesiya	29	24	combined
Zambia	Copperbelt	Pinus kesiya	29	24	combined
Zambia	Copperbelt	Pinus kesiya	29	23	combined
Zambia	Copperbelt	Pinus kesiya	29	22	combined
Zambia	Copperbelt	Pinus kesiya	29	23	combined
Zambia	Copperbelt	Pinus kesiya	29	26	combined
Zambia	Copperbelt	Pinus kesiya	29	26	combined
Zambia	Copperbelt	Pinus kesiya	29	23	combined
Zambia	Copperbelt	Pinus kesiya	29	22	combined
Zambia	Copperbelt	Pinus kesiya	29	23	combined
Zambia	Copperbelt	Pinus kesiya	29	23	combined
Zambia	Copperbelt	Pinus kesiya	29	23	combined
Zambia	Copperbelt	Pinus kesiya	29	24	combined
Zambia	Copperbelt	Pinus kesiya	29	26	combined
Zambia	Copperbelt	Pinus kesiya	29	27	combined
Zambia	Copperbelt	Pinus kesiya	29	23	combined
Zambia	Copperbelt	Pinus kesiya	29	24	combined
Zambia	Copperbelt	Pinus kesiya	29	27	combined
Zambia	Copperbelt	Pinus kesiya	29	27	combined
Zambia	Copperbelt	Pinus kesiya	29	27	combined
Zambia	Copperbelt	Pinus kesiya	29	28	combined
Zambia	Copperbelt	Pinus kesiya	29	27	combined
Zambia	Copperbelt	Pinus kesiya	29	26	combined
Zambia	Copperbelt	Pinus kesiya	29	22	combined
Zambia	Copperbelt	Pinus kesiya	29	22	combined
Zambia	Copperbelt	Pinus kesiya	29	22	combined
Zambia	Copperbelt	Pinus kesiya	29	22	combined
Zambia	Copperbelt	Pinus kesiya	29	23	combined
Zambia	Copperbelt	Pinus kesiya	29	21	combined
Zambia	Copperbelt	Pinus kesiya	29	22	combined
Zambia	Copperbelt	Pinus kesiya	29	24	combined
Zambia	Copperbelt	Pinus kesiya	29	23	combined
Zambia	Copperbelt	Pinus kesiya	29	27	combined
Zambia	Copperbelt	Pinus kesiya	29	30	combined
Zambia	Copperbelt	Pinus kesiya	29	26	combined
Zambia	Copperbelt	Pinus kesiya	29	27	combined
Zambia	Copperbelt	Pinus kesiya	29	23	combined
Zambia	Copperbelt	Pinus kesiya	29	23	combined
Zambia	Copperbelt	Pinus kesiya	29	24	combined
Zambia	Copperbelt	Pinus kesiya	29	24	combined
Zambia	Copperbelt	Pinus kesiya	29	25	combined
Zambia	Copperbelt	Pinus kesiya	29	25	combined
Zambia	Copperbelt	Pinus kesiya	29	23	combined
Zambia	Copperbelt	Pinus kesiya	29	23	combined
Zambia	Copperbelt	Pinus kesiya	29	24	combined
Zambia	Copperbelt	Pinus kesiya	29	23	combined
Zambia	Copperbelt	Pinus kesiya	29	23	combined
Zambia	Copperbelt	Pinus kesiya	29	24	combined
Zambia	Copperbelt	Pinus kesiya	29	25	combined
Zambia	Copperbelt	Pinus kesiya	29	27	combined
Zambia	Copperbelt	Pinus kesiya	29	24	combined
Zambia	Copperbelt	Pinus kesiya	29	24	combined
Zambia	Copperbelt	Pinus kesiya	29	25	combined
Zambia	Copperbelt	Pinus kesiya	29	25	combined
Zambia	Copperbelt	Pinus kesiya	29	22	combined
Zambia	Copperbelt	Pinus kesiya	29	19	combined
Zambia	Copperbelt	Pinus kesiya	29	22	combined
Zambia	Copperbelt	Pinus kesiya	29	20	combined
Zambia	Copperbelt	Pinus kesiya	29	20	combined
Zambia	Copperbelt	Pinus kesiya	29	20	combined
Zambia	Copperbelt	Pinus kesiya	29	22	combined
Zambia	Copperbelt	Pinus kesiya	29	22	combined
Zambia	Copperbelt	Pinus kesiya	29	23	combined
Zambia	Copperbelt	Pinus kesiya	29	23	combined
Zambia	Copperbelt	Pinus kesiya	29	24	combined
Zambia	Copperbelt	Pinus kesiya	29	27	combined
Zambia	Copperbelt	Pinus kesiya	29	21	combined
Zambia	Copperbelt	Pinus kesiya	29	21	combined
Zambia	Copperbelt	Pinus kesiya	29	22	combined
Zambia	Copperbelt	Pinus kesiya	29	22	combined
Zambia	Copperbelt	Pinus kesiya	29	22	combined
Zambia	Copperbelt	Pinus kesiya	29	20	combined
Zambia	Copperbelt	Pinus kesiya	29	20	combined
Zambia	Copperbelt	Pinus kesiya	29	25	combined
Zambia	Copperbelt	Pinus kesiya	29	26	combined
Zambia	Copperbelt	Pinus kesiya	29	25	combined
Zambia	Copperbelt	Pinus kesiya	29	26	combined
Zambia	Copperbelt	Pinus kesiya	29	27	combined
Zambia	Copperbelt	Pinus kesiya	29	22	combined
Zambia	Copperbelt	Pinus kesiya	29	23	combined
Zambia	Copperbelt	Pinus kesiya	29	20	combined
Zambia	Copperbelt	Pinus kesiya	29	20	combined
Zambia	Copperbelt	Pinus kesiya	29	21	combined
Zambia	Copperbelt	Pinus kesiya	29	27	combined
Zambia	Copperbelt	Pinus kesiya	29	28	combined
Zambia	Copperbelt	Pinus kesiya	29	27	combined
Zambia	Copperbelt	Pinus kesiya	29	20	combined
Zambia	Copperbelt	Pinus kesiya	29	20	combined
Zambia	Copperbelt	Pinus kesiya	29	20	combined
Zambia	Copperbelt	Pinus kesiya	29	23	combined
Zambia	Copperbelt	Pinus kesiya	29	25	combined
Zambia	Copperbelt	Pinus kesiya	29	25	combined
Zambia	Copperbelt	Pinus kesiya	29	25	combined
Zambia	Copperbelt	Pinus kesiya	29	25	combined
Zambia	Copperbelt	Pinus kesiya	29	20	combined
Zambia	Copperbelt	Pinus kesiya	29	20	combined
Zambia	Copperbelt	Pinus kesiya	29	20	combined
Zambia	Copperbelt	Pinus kesiya	29	20	combined
Zambia	Copperbelt	Pinus kesiya	29	20	combined
Zambia	Copperbelt	Pinus kesiya	29	21	combined
Zambia	Copperbelt	Pinus kesiya	29	22	combined
Zambia	Copperbelt	Pinus kesiya	29	22	combined
Zambia	Copperbelt	Pinus kesiya	29	22	combined
Zambia	Copperbelt	Pinus kesiya	29	26	combined
Zambia	Copperbelt	Pinus kesiya	29	20	combined
Zambia	Copperbelt	Pinus kesiya	29	21	combined
Zambia	Copperbelt	Pinus kesiya	29	23	combined
Zambia	Copperbelt	Pinus kesiya	29	23	combined
Zambia	Copperbelt	Pinus kesiya	29	24	combined
Zambia	Copperbelt	Pinus kesiya	29	24	combined
Zambia	Copperbelt	Pinus kesiya	29	24	combined
Zambia	Copperbelt	Pinus kesiya	29	25	combined
Zambia	Copperbelt	Pinus kesiya	29	25	combined
Zambia	Copperbelt	Pinus kesiya	29	25	combined
Zambia	Copperbelt	Pinus kesiya	29	25	combined
Zambia	Copperbelt	Pinus kesiya	29	26	combined
Zambia	Copperbelt	Pinus kesiya	29	26	combined
Zambia	Copperbelt	Pinus kesiya	29	26	combined
Zambia	Copperbelt	Pinus kesiya	29	26	combined
Zambia	Copperbelt	Pinus kesiya	29	23	combined
Zambia	Copperbelt	Pinus kesiya	29	23	combined
Zambia	Copperbelt	Pinus kesiya	29	23	combined
Zambia	Copperbelt	Pinus kesiya	29	23	combined
Zambia	Copperbelt	Pinus kesiya	29	23	combined
Zambia	Copperbelt	Pinus kesiya	29	23	combined
Zambia	Copperbelt	Pinus kesiya	29	24	combined
Zambia	Copperbelt	Pinus kesiya	29	24	combined
Zambia	Copperbelt	Pinus kesiya	29	27	combined
Zambia	Copperbelt	Pinus kesiya	29	20	combined
Zambia	Copperbelt	Pinus kesiya	29	20	combined
Zambia	Copperbelt	Pinus kesiya	29	21	combined
Zambia	Copperbelt	Pinus kesiya	29	21	combined
Zambia	Copperbelt	Pinus kesiya	29	21	combined
Zambia	Copperbelt	Pinus kesiya	29	25	combined
Zambia	Copperbelt	Pinus kesiya	29	23	combined
Zambia	Copperbelt	Pinus kesiya	29	23	combined
Zambia	Copperbelt	Pinus kesiya	29	23	combined
Zambia	Copperbelt	Pinus kesiya	29	20	combined
Zambia	Copperbelt	Pinus kesiya	29	20	combined
Zambia	Copperbelt	Pinus kesiya	29	20	combined
Zambia	Copperbelt	Pinus kesiya	29	20	combined
Zambia	Copperbelt	Pinus kesiya	29	20	combined
Zambia	Copperbelt	Pinus kesiya	29	20	combined
Zambia	Copperbelt	Pinus kesiya	29	21	combined
Zambia	Copperbelt	Pinus kesiya	29	21	combined
Zambia	Copperbelt	Pinus kesiya	29	26	combined
Zambia	Copperbelt	Pinus kesiya	29	28	combined
Zambia	Copperbelt	Pinus kesiya	29	19	combined
Zambia	Copperbelt	Pinus kesiya	29	23	combined
Zambia	Copperbelt	Pinus kesiya	29	24	combined
Zambia	Copperbelt	Pinus kesiya	29	26	combined
Zambia	Copperbelt	Pinus kesiya	29	20	combined
Zambia	Copperbelt	Pinus kesiya	29	21	combined
Zambia	Copperbelt	Pinus kesiya	29	25	combined
Zambia	Copperbelt	Pinus kesiya	29	26	combined
Zambia	Copperbelt	Pinus kesiya	29	27	combined
Zambia	Copperbelt	Pinus kesiya	29	28	combined
Zambia	Copperbelt	Pinus kesiya	29	23	combined
Zambia	Copperbelt	Pinus kesiya	29	24	combined
Zambia	Copperbelt	Pinus kesiya	29	25	combined
Zambia	Copperbelt	Pinus kesiya	29	25	combined
Zambia	Copperbelt	Pinus kesiya	29	25	combined
Zambia	Copperbelt	Pinus kesiya	29	23	combined
Zambia	Copperbelt	Pinus kesiya	29	23	combined
Zambia	Copperbelt	Pinus kesiya	29	23	combined
Zambia	Copperbelt	Pinus kesiya	29	23	combined
Zambia	Copperbelt	Pinus kesiya	29	24	combined
Zambia	Copperbelt	Pinus kesiya	29	25	combined
Zambia	Copperbelt	Pinus kesiya	29	25	combined
Zambia	Copperbelt	Pinus kesiya	29	25	combined
Zambia	Copperbelt	Pinus kesiya	29	26	combined
Zambia	Copperbelt	Pinus kesiya	29	29	combined
Zambia	Copperbelt	Pinus kesiya	29	23	combined
Zambia	Copperbelt	Pinus kesiya	29	23	combined
Zambia	Copperbelt	Pinus kesiya	29	24	combined
Zambia	Copperbelt	Pinus kesiya	29	24	combined
Zambia	Copperbelt	Pinus kesiya	29	24	combined
Zambia	Copperbelt	Pinus kesiya	29	25	combined
Zambia	Copperbelt	Pinus kesiya	29	25	combined
Zambia	Copperbelt	Pinus kesiya	29	24	combined
Zambia	Copperbelt	Pinus kesiya	29	24	combined
Zambia	Copperbelt	Pinus kesiya	29	25	combined
Zambia	Copperbelt	Pinus kesiya	29	25	combined
Zambia	Copperbelt	Pinus kesiya	29	25	combined
Zambia	Copperbelt	Pinus kesiya	29	25	combined
Zambia	Copperbelt	Pinus kesiya	29	23	combined
Zambia	Copperbelt	Pinus kesiya	29	24	combined
Zambia	Copperbelt	Pinus kesiya	29	24	combined
Zambia	Copperbelt	Pinus kesiya	29	24	combined
Zambia	Copperbelt	Pinus kesiya	29	26	combined
Zambia	Copperbelt	Pinus kesiya	29	20	combined
Zambia	Copperbelt	Pinus kesiya	29	21	combined
Zambia	Copperbelt	Pinus kesiya	29	24	combined
Zambia	Copperbelt	Pinus kesiya	29	24	combined
Zambia	Copperbelt	Pinus kesiya	29	25	combined
Zambia	Copperbelt	Pinus kesiya	29	25	combined
Zambia	Copperbelt	Pinus kesiya	29	23	combined
Zambia	Copperbelt	Pinus kesiya	29	24	combined
Zambia	Copperbelt	Pinus kesiya	29	24	combined
Zambia	Copperbelt	Pinus kesiya	29	24	combined
Zambia	Copperbelt	Pinus kesiya	29	23	combined
Zambia	Copperbelt	Pinus kesiya	29	23	combined
Zambia	Copperbelt	Pinus kesiya	29	23	combined
Zambia	Copperbelt	Pinus kesiya	29	24	combined
Zambia	Copperbelt	Pinus kesiya	29	24	combined
Zambia	Copperbelt	Pinus kesiya	29	23	combined
Zambia	Copperbelt	Pinus kesiya	29	24	combined
Zambia	Copperbelt	Pinus kesiya	29	24	combined
Zambia	Copperbelt	Pinus kesiya	29	24	combined
Zambia	Copperbelt	Pinus kesiya	29	25	combined
Zambia	Copperbelt	Pinus kesiya	29	27	combined
Zambia	Copperbelt	Pinus kesiya	29	30	combined
Zambia	Copperbelt	Pinus kesiya	29	25	combined
Zambia	Copperbelt	Pinus kesiya	29	25	combined
Zambia	Copperbelt	Pinus kesiya	29	27	combined
Zambia	Copperbelt	Pinus kesiya	29	28	combined
Zambia	Copperbelt	Pinus kesiya	29	22	combined
Zambia	Copperbelt	Pinus kesiya	29	26	combined
Zambia	Copperbelt	Pinus kesiya	29	19	combined
Zambia	Copperbelt	Pinus kesiya	29	21	combined
Zambia	Copperbelt	Pinus kesiya	29	20	combined
Zambia	Copperbelt	Pinus kesiya	29	26	combined
Zambia	Copperbelt	Pinus kesiya	29	22	combined
Zambia	Copperbelt	Pinus kesiya	29	23	combined
Zambia	Copperbelt	Pinus kesiya	29	23	combined
Zambia	Copperbelt	Pinus kesiya	29	24	combined
Zambia	Copperbelt	Pinus kesiya	29	23	combined
Zambia	Copperbelt	Pinus kesiya	29	23	combined
Zambia	Copperbelt	Pinus kesiya	29	24	combined
Zambia	Copperbelt	Pinus kesiya	29	25	combined
Zambia	Copperbelt	Pinus kesiya	29	20	combined
Zambia	Copperbelt	Pinus kesiya	29	23	combined
Zambia	Copperbelt	Pinus kesiya	29	23	combined
Zambia	Copperbelt	Pinus kesiya	29	24	combined
Zambia	Copperbelt	Pinus kesiya	29	24	combined
Zambia	Copperbelt	Pinus kesiya	29	24	combined
Zambia	Copperbelt	Pinus kesiya	29	25	combined
Zambia	Copperbelt	Pinus kesiya	29	20	combined
Zambia	Copperbelt	Pinus kesiya	29	25	combined
Zambia	Copperbelt	Pinus kesiya	29	22	combined
Zambia	Copperbelt	Pinus kesiya	29	22	combined
Zambia	Copperbelt	Pinus kesiya	29	23	combined
Zambia	Copperbelt	Pinus kesiya	29	23	combined
Zambia	Copperbelt	Pinus kesiya	29	24	combined
Zambia	Copperbelt	Pinus kesiya	29	24	combined
Zambia	Copperbelt	Pinus kesiya	29	20	combined
Zambia	Copperbelt	Pinus kesiya	29	23	combined
Zambia	Copperbelt	Pinus kesiya	29	24	combined
Zambia	Copperbelt	Pinus kesiya	29	24	combined
Zambia	Copperbelt	Pinus kesiya	29	15	combined
Zambia	Copperbelt	Pinus kesiya	29	18	combined
Zambia	Copperbelt	Pinus kesiya	29	20	combined
Zambia	Copperbelt	Pinus kesiya	30	25	combined
Zambia	Copperbelt	Pinus kesiya	30	23	combined
Zambia	Copperbelt	Pinus kesiya	30	25	combined
Zambia	Copperbelt	Pinus kesiya	30	25	combined
Zambia	Copperbelt	Pinus kesiya	30	19	combined
Zambia	Copperbelt	Pinus kesiya	30	20	combined
Zambia	Copperbelt	Pinus kesiya	30	21	combined
Zambia	Copperbelt	Pinus kesiya	30	20	combined
Zambia	Copperbelt	Pinus kesiya	30	21	combined
Zambia	Copperbelt	Pinus kesiya	30	23	combined
Zambia	Copperbelt	Pinus kesiya	30	27	combined
Zambia	Copperbelt	Pinus kesiya	30	28	combined
Zambia	Copperbelt	Pinus kesiya	30	23	combined
Zambia	Copperbelt	Pinus kesiya	30	23	combined
Zambia	Copperbelt	Pinus kesiya	30	23	combined
Zambia	Copperbelt	Pinus kesiya	30	23	combined
Zambia	Copperbelt	Pinus kesiya	30	24	combined
Zambia	Copperbelt	Pinus kesiya	30	24	combined
Zambia	Copperbelt	Pinus kesiya	30	24	combined
Zambia	Copperbelt	Pinus kesiya	30	23	combined
Zambia	Copperbelt	Pinus kesiya	30	23	combined
Zambia	Copperbelt	Pinus kesiya	30	27	combined
Zambia	Copperbelt	Pinus kesiya	30	24	combined
Zambia	Copperbelt	Pinus kesiya	30	24	combined
Zambia	Copperbelt	Pinus kesiya	30	25	combined
Zambia	Copperbelt	Pinus kesiya	30	27	combined
Zambia	Copperbelt	Pinus kesiya	30	29	combined
Zambia	Copperbelt	Pinus kesiya	30	29	combined
Zambia	Copperbelt	Pinus kesiya	30	30	combined
Zambia	Copperbelt	Pinus kesiya	30	29	combined
Zambia	Copperbelt	Pinus kesiya	30	22	combined
Zambia	Copperbelt	Pinus kesiya	30	22	combined
Zambia	Copperbelt	Pinus kesiya	30	22	combined
Zambia	Copperbelt	Pinus kesiya	30	23	combined
Zambia	Copperbelt	Pinus kesiya	30	23	combined
Zambia	Copperbelt	Pinus kesiya	30	22	combined
Zambia	Copperbelt	Pinus kesiya	30	22	combined
Zambia	Copperbelt	Pinus kesiya	30	22	combined
Zambia	Copperbelt	Pinus kesiya	30	24	combined
Zambia	Copperbelt	Pinus kesiya	30	24	combined
Zambia	Copperbelt	Pinus kesiya	30	23	combined
Zambia	Copperbelt	Pinus kesiya	30	24	combined
Zambia	Copperbelt	Pinus kesiya	30	22	combined
Zambia	Copperbelt	Pinus kesiya	30	22	combined
Zambia	Copperbelt	Pinus kesiya	30	23	combined
Zambia	Copperbelt	Pinus kesiya	30	23	combined
Zambia	Copperbelt	Pinus kesiya	30	24	combined
Zambia	Copperbelt	Pinus kesiya	30	29	combined
Zambia	Copperbelt	Pinus kesiya	30	26	combined
Zambia	Copperbelt	Pinus kesiya	30	27	combined
Zambia	Copperbelt	Pinus kesiya	30	24	combined
Zambia	Copperbelt	Pinus kesiya	30	24	combined
[truncated: 3,302 more rows]
